# Supplementary material for: Blastocystis load mediates the gut microbiome associations with within-host diversity of Blastocystis in non-human primates
Source: ISME Commun. 2025 Sep 26;5(1):ycaf170. doi: 10.1093/ismeco/ycaf170 (PMC12560790; doi:10.1093/ismeco/ycaf170)
Supplement: Supplemenatry_tables_ycaf170(1) [file supplemenatry_tables_ycaf170(1).xlsx]

## Sheet: Table S1
Table S1. Metadata information for NHP samples.
Species	Sex	Age	Weight	Height	BMI	Antibiotic treatment	PCR	CT value	Blastocystis load (units/mg)	Dominant subtype by PCR or qPCR	Co-infection with parasites	ST1 (%)	ST2 (%)	ST3 (%)	ST5 (%)	Pattern	Eukaryote detection using shotgun data (Corral / EukDetect)	Inclusion in cohorts
M. fascicularis	Male	10	3.9	0.5	15.6	No	Positive	25.9246	5.8726	ST1	NA	97.746	0	2.25398	0	ST1-pattern	NA	Yes
M. fascicularis	Male	5	6	0.43	32.45	No	Positive	24.173	24.7088	ST3	NA	24.1205	10.396	65.4835	0	ST3-pattern	Blastocystis_ST3 (EukDetect)	Yes
M. fascicularis	Male	10	7.5	0.5	30	No	Positive	22.3258	67.2905	ST1	NA	87.3875	1.89783	10.4745	0.240262	ST1-pattern	NA	Yes
M. fascicularis	Male	7	5.7	0.43	30.827	No	Positive	24.1287	15.4049	ST3	NA	44.4862	11.1149	44.3989	0	ST1/3-pattern	NA	Yes
M. fascicularis	Male	7	6.4	0.43	34.613	No	Positive	23.5347	54.4854	ST1	NA	95.7952	0	4.20478	0	ST1-pattern	NA	Yes
M. fascicularis	Male	10	3.9	0.5	15.6	No	Positive	26.1115	8.88307	ST3	NA	49.7015	4.20631	46.0922	0	ST1/3-pattern	NA	Yes
M. fascicularis	Male	8	7	0.5	28	No	Positive	22.2871	56.1482	ST1	NA	74.2624	1.33686	24.4007	0	ST1-pattern	NA	Yes
M. fascicularis	Male	7	5.3	0.43	28.664	No	Positive	23.7674	14.9165	ST3	NA	10.4064	3.05471	86.5389	0	ST3-pattern	NA	Yes
M. fascicularis	Male	16	7.8	0.5	31.2	No	Positive	24.0649	22.2812	ST1	NA	100	0	0	0	ST1-pattern	NA	Yes
M. fascicularis	Male	10	8.8	0.5	35.2	No	Positive	21.51	52.7629	ST1	NA	96.6663	0.213509	3.12015	0	ST1-pattern	Blastocystis_ST1 (Corral)	Yes
M. fascicularis	Female	8	4.3	0.46	20.321	No	Positive	24.4704	13.9896	ST1	NA	95.4799	4.21438	0.305707	0	ST1-pattern	Blastocystis_ST1 (Corral)	Yes
M. fascicularis	Female	9	4.3	0.46	20.321	No	Positive	21.6509	46.2691	ST1	NA	90.778	0	9.22203	0	ST1-pattern	Blastocystis_ST3 (Corral)	Yes
M. fascicularis	Female	12	4.2	0.46	19.849	No	Negative	29.2584	2.18674	ST3	NA	48.6971	0	51.3029	0	ST1/3-pattern	NA	Yes
M. fascicularis	Male	11	8	0.5	32	No	Negative	24.6792	10.1568	ST1	NA	61.4931	11.1874	27.3195	0	ST1-pattern	NA	Yes
M. fascicularis	Female	14	5.9	0.46	27.883	No	Negative	28.8089	1.13326	ST1	NA	73.4075	0	26.5925	0	ST1-pattern	NA	Yes
M. fascicularis	Female	16	4.8	0.46	22.684	No	Negative	25.3388	14.2446	ST3	NA	0	0	100	0	ST3-pattern	NA	Yes
M. fascicularis	Male	11	3.3	0.5	13.2	No	Negative	24.1244	58.1738	ST3	NA	1.01424	0	98.9858	0	ST3-pattern	NA	Yes
M. fascicularis	Female	18	5.2	0.46	24.575	No	Negative	26.6192	6.96541	ST3	NA	0	0	100	0	ST3-pattern	NA	Yes
M. fascicularis	Male	3	2.6	0.33	23.875	No	Positive	29.7526	0.717067	ST3	NA	0	0	100	0	ST3-pattern	NA	Yes
M. fascicularis	Female	6	3.15	0.4	19.687	No	Positive	25.7258	11.7332	ST1	NA	78.7024	3.06192	18.2356	0	ST1-pattern	NA	Yes
M. fascicularis	Male	4	4.7	0.43	25.419	No	Positive	30.7291	0.232083	ST3	NA	7.76717	0	92.2328	0	ST3-pattern	NA	Yes
M. fascicularis	Male	4	2.2	0.43	11.898	No	Positive	24.8131	7.56848	ST3	NA	0	0	100	0	ST3-pattern	NA	Yes
M. fascicularis	Female	3	2.4	0.3	26.667	No	Positive	28.3021	1.27967	ST3	NA	0	0	100	0	ST3-pattern	NA	Yes
M. fascicularis	Female	3	2.4	0.3	26.667	No	Positive	27.5491	3.22709	ST3	NA	6.50312	16.2748	74.451	2.7711	ST3-pattern	NA	Yes
M. fascicularis	Male	3	3.8	0.33	34.894	No	Positive	25.9469	37.2736	ST3	NA	21.9944	28.7614	49.2418	0.0024263	Unclassified	NA	Yes
M. fascicularis	Female	4	2.9	0.4	18.125	No	Positive	23.9149	9.11704	ST3	NA	10.5557	7.48362	81.9607	0	ST3-pattern	NA	Yes
M. fascicularis	Female	3	2.6	0.3	28.889	No	Positive	30.5602	0.14264	ST3	NA	34.4935	5.61453	59.8919	0	ST3-pattern	NA	Yes
M. fascicularis	Male	3	2.3	0.33	21.12	No	Positive	27.7803	1.1637	ST3	NA	12.6434	0	87.3566	0	ST3-pattern	NA	Yes
M. fascicularis	Female	6	3	0.4	18.75	No	Positive	29.8664	1.05091	ST3	NA	8.59618	14.1086	77.2952	0	ST3-pattern	NA	Yes
M. fascicularis	Male	5	4.9	0.43	26.501	No	Positive	29.0699	0.43354	ST3	NA	31.7081	11.0693	57.2226	0	ST3-pattern	NA	Yes
M. fascicularis	Male	5	3.5	0.43	18.929	No	Positive	25.1675	9.25331	ST3	NA	28.4173	3.7308	41.8749	25.9771	Unclassified	NA	Yes
M. fascicularis	Male	4	5.6	0.43	30.287	No	Positive	27.3218	1.44403	ST3	NA	1.5286	8.78882	89.6826	0	ST3-pattern	NA	Yes
M. fascicularis	Male	3	3.1	0.33	28.466	No	Positive	24.2642	12.1157	ST3	NA	20.2481	21.7408	58.0111	0	ST3-pattern	NA	Yes
M. fascicularis	Male	4	7.2	0.43	38.94	No	Positive	28.0146	1.69391	ST3	NA	20.7007	0	79.2993	0	ST3-pattern	NA	Yes
M. fascicularis	Male	4	4.1	0.43	22.174	No	Positive	26.5311	3.71036	ST3	NA	19.9397	23.5803	56.48	0	ST3-pattern	NA	Yes
M. fascicularis	Male	5	4.1	0.43	22.174	No	Positive	31.0764	0.1455	ST3	NA	10.9653	0.00242648	89.0323	0	ST3-pattern	NA	Yes
M. fascicularis	Female	4	3.2	0.4	20	No	Positive	24.6143	17.5759	ST3	NA	33.1982	0	66.8018	0	ST3-pattern	NA	Yes
M. fascicularis	Female	5	3.6	0.4	22.5	No	Positive	24.4076	43.9755	ST3	NA	25.3676	0	74.6324	0	ST3-pattern	NA	Yes
M. fascicularis	Female	5	3.2	0.4	20	No	Positive	22.3892	143.266	ST3	NA	22.4676	3.83925	73.6932	0	ST3-pattern	NA	Yes
M. fascicularis	Male	4	3.4	0.43	18.388	No	Positive	21.4678	83.6643	ST3	NA	37.8343	2.20356	59.9621	0	ST1/3-pattern	NA	Yes
M. fascicularis	Male	5	5.8	0.43	31.368	No	Positive	22.1936	31.2015	ST1	NA	75.2135	14.7481	10.0383	0	ST1-pattern	NA	Yes
M. fascicularis	Male	9	8	0.5	32	No	Positive	21.9803	84.7153	ST3	NA	10.7762	8.94664	80.2771	0	ST3-pattern	NA	Yes
M. fascicularis	Female	9	6	0.46	28.355	No	Positive	26.8322	8.92784	ST1	NA	100	0	0	0	ST1-pattern	NA	Yes
M. fascicularis	Male	4	2.2	0.43	11.898	No	Positive	24.4557	15.556	ST1	NA	80.1378	15.7228	4.13937	0	ST1-pattern	NA	Yes
M. fascicularis	Male	15	6	0.5	24	No	Positive	24.3026	12.3227	ST3	NA	5.19944	0	94.8006	0	ST3-pattern	Blastocystis_ST3 (Corral)	Yes
M. fascicularis	Female	9	8.3	0.46	39.225	No	Positive	21.6226	65.3236	ST1	NA	84.6156	3.8273	11.5571	0	ST1-pattern	NA	Yes
M. fascicularis	Female	3	2.8	0.3	31.111	No	Positive	20.6859	219.183	ST1	NA	48.2191	11.3014	40.4794	0	ST1/3-pattern	Blastocystis_ST1/ST3 (Corral)	Yes
M. fascicularis	Female	5	3.8	0.4	23.75	No	Positive	28.064	1.69399	ST3	NA	1.79343	0	98.2066	0	ST3-pattern	NA	Yes
M. fascicularis	Female	7	5.7	0.4	35.625	No	Positive	23.8932	18.6156	ST3	NA	3.69274	16.2582	80.049	0	ST3-pattern	NA	Yes
M. fascicularis	Female	7	5.5	0.4	34.375	No	Positive	27.5875	1.98288	ST3	NA	16.8482	1.86825	81.2835	0	ST3-pattern	NA	Yes
M. fascicularis	Female	5	3.4	0.4	21.25	No	Positive	18.316	619.819	ST1	NA	96.7877	2.72224	0.490101	0	ST1-pattern	Blastocystis_ST1/ST2 (Corral) , Blastocystis_ST1 (EukDetect)	Yes
M. fascicularis	Female	10	3.6	0.46	17.013	No	Positive	21.6792	40.8797	ST1	NA	53.8116	1.31988	44.7957	0.0727873	ST1/3-pattern	NA	Yes
M. fascicularis	Female	6	5.4	0.4	33.75	No	Positive	23.5609	42.0569	ST1	NA	60.1059	3.60465	36.2894	0	ST1/3-pattern	Blastocystis_ST1 (Corral)	Yes
M. fascicularis	Male	3	1.8	0.33	16.529	No	Positive	24.2507	10.2844	ST3	NA	0.359084	0	99.6409	0	ST3-pattern	NA	Yes
M. fascicularis	Male	6	7.3	0.43	39.481	No	Positive	26.0749	16.2173	ST3	NA	0	10.2954	89.1386	0.566029	ST3-pattern	NA	Yes
M. fascicularis	Female	8	6.4	0.46	30.246	No	Positive	20.7185	64.0303	ST3	NA	20.247	4.07851	75.6745	0	ST3-pattern	Blastocystis_ST3 (Corral), Blastocystis_ST3 (EukDetect)	Yes
M. fascicularis	Male	15	7.2	0.5	28.8	No	Positive	25.5645	5.0334	ST1	NA	74.7673	3.5422	21.6905	0	ST1-pattern	NA	Yes
M. fascicularis	Female	5	4.1	0.4	25.625	No	Positive	26.8174	1.98964	ST3	NA	10.6224	9.15951	80.2181	0	ST3-pattern	NA	Yes
M. fascicularis	Male	14	4.1	0.5	16.4	No	Positive	23.8982	18.7771	ST1	NA	51.9567	1.23144	46.8119	0	ST1/3-pattern	NA	Yes
M. fascicularis	Male	6	5.7	0.43	30.827	No	Positive	22.9492	36.9128	ST3	NA	28.7898	24.1629	47.0473	0	Unclassified	NA	Yes
M. fascicularis	Male	6	6.4	0.43	34.613	No	Positive	23.5314	22.6673	ST3	NA	38.849	8.8946	52.2564	0	ST1/3-pattern	NA	Yes
M. fascicularis	Female	10	7	0.46	33.081	No	Positive	25.6418	12.5249	ST1	NA	68.4338	0	31.5662	0	ST1/3-pattern	NA	Yes
M. fascicularis	Male	8	6.3	0.5	25.2	No	Positive	15.3438	5996.61	ST1	NA	83.2707	3.16632	13.563	0	ST1-pattern	NA	Yes
M. fascicularis	Male	3	2.3	0.33	21.12	No	Positive	29.4981	0.442017	ST3	NA	30.5787	0.795827	68.6255	0	ST3-pattern	NA	Yes
M. fascicularis	Male	17	9	0.5	36	No	Positive	26.3398	3.60035	ST3	NA	23.2798	0	76.7202	0	ST3-pattern	NA	Yes
M. fascicularis	Male	7	7.3	0.43	39.481	No	Positive	25.5886	7.04538	ST1	NA	82.8922	11.6099	5.498	0	ST1-pattern	Blastocystis_ST1 (Corral)	Yes
M. fascicularis	Female	2	2.4	0.3	26.667	No	Positive	25.3516	6.16741	ST3	NA	4.38179	0	95.6182	0	ST3-pattern	NA	Yes
M. fascicularis	Male	6	2.6	0.43	14.062	No	Positive	29.5313	0.484455	ST3	NA	26.6814	0	73.3186	0	ST3-pattern	NA	Yes
M. fascicularis	Male	8	9.6	0.5	38.4	No	Positive	23.6313	110.838	ST1	NA	15.2392	21.0719	63.6889	0	ST3-pattern	NA	Yes
M. fascicularis	Female	9	4	0.46	18.904	No	Positive	29.1743	0.470352	ST3	NA	29.8721	11.5583	58.5696	0	ST3-pattern	NA	Yes
M. fascicularis	Male	10	7.2	0.5	28.8	No	Positive	22.305	45.109	ST1	NA	97.7218	1.61588	0.662364	0	ST1-pattern	NA	Yes
M. fascicularis	Female	8	6.1	0.46	28.828	No	Positive	29.2927	0.563126	ST3	NA	0.00489261	0	99.9951	0	ST3-pattern	NA	Yes
M. fascicularis	Female	0.6	0.9	0.22	18.595	No	Positive	25.0778	26.3113	ST1	NA	90.3702	5.83026	3.7995	0	ST1-pattern	NA	Yes
M. fascicularis	Male	12	7	0.5	28	No	Positive	23.7597	9.73199	ST1	NA	60.0495	16.2825	23.668	0	ST1-pattern	NA	Yes
M. fascicularis	Male	15	7.6	0.5	30.4	No	Positive	28.0433	1.76139	ST1	NA	74.8156	10.2679	14.9165	0	ST1-pattern	NA	Yes
M. fascicularis	Male	17	8.1	0.5	32.4	No	Positive	22.5113	36.2976	ST1	NA	83.399	10.6355	5.63983	0.325749	ST1-pattern	Blastocystis_ST1 (Corral)	Yes
M. fascicularis	Male	15	6.9	0.5	27.6	No	Positive	21.668	236.072	ST1	NA	82.2366	0	17.7634	0	ST1-pattern	NA	Yes
M. fascicularis	Female	7	3.4	0.4	21.25	No	Positive	25.3863	7.85778	ST1	NA	50.3022	0	49.6978	0	ST1/3-pattern	NA	Yes
M. fascicularis	Female	8	6	0.46	28.355	No	Positive	26.3602	12.8697	ST1	NA	56.6598	0	43.3402	0	ST1/3-pattern	NA	Yes
M. fascicularis	Male	10	10.1	0.5	40.4	No	Positive	13.0699	15735.9	ST1	NA	94.6817	0	5.31832	0	ST1-pattern	Blastocystis_ST1/ST2 (Corral), Blastocystis_ST1 (EukDetect)	Yes
M. fascicularis	Male	8	3.3	0.4	20.625	No	Positive	20.5287	171.625	ST3	NA	18.2429	0.218362	81.5387	0	ST3-pattern	NA	Yes
M. fascicularis	Male	8	6.4	0.48	27.778	No	Positive	18.7027	365.451	ST1	NA	93.0876	1.98709	4.92527	0	ST1-pattern	Blastocystis_ST1/ST2 (Corral), Blastocystis_ST1 (EukDetect)	Yes
M. fascicularis	Male	12	4.3	0.46	20.321	No	Positive	20.4042	341.739	ST1	NA	99.9903	0	0.0097052	0	ST1-pattern	Blastocystis_ST1/ST2 (Corral), Blastocystis_ST1 (EukDetect)	Yes
M. fascicularis	Male	16	6	0.46	28.355	No	Positive	29.0089	1.01724	ST1	NA	49.9272	4.98607	36.5228	8.56398	ST1/3-pattern	NA	Yes
M. fascicularis	Male	13	5.8	0.48	25.174	No	Positive	22.5569	24.2057	ST1	NA	79.2139	16.511	4.27514	0	ST1-pattern	Blastocystis_ST1 (EukDetect)	Yes
M. fascicularis	Male	8	6.8	0.48	29.514	No	Positive	21.6157	45.6421	ST1	NA	99.8811	0	0.118886	0	ST1-pattern	Blastocystis_ST1 (Corral), Blastocystis_ST1 (EukDetect)	Yes
M. fascicularis	Male	5	4.9	0.47	22.182	No	Positive	23.2972	30.8117	ST1	NA	77.3292	8.95526	13.7155	0	ST1-pattern	NA	Yes
M. fascicularis	Male	10	8.8	0.52	32.544	No	Positive	16.6614	825.459	ST1	NA	98.1317	0	1.8683	0	ST1-pattern	Blastocystis_ST1 (Corral), Blastocystis_ST1 (EukDetect)	Yes
M. fascicularis	Male	11	7	0.5	28	No	Positive	17.0104	4166.73	ST1	NA	95.2737	1.52125	3.20507	0	ST1-pattern	Blastocystis_ST1/ST2 (Corral), Blastocystis_ST1 (EukDetect)	Yes
M. fascicularis	Male	13	6.7	0.49	27.905	No	Positive	21.7909	175.735	ST1	NA	72.3602	11.1437	16.496	0	ST1-pattern	NA	Yes
M. fascicularis	Male	15	9.2	0.52	34.024	No	Positive	22.3087	46.0588	ST3	NA	9.26339	3.82133	86.9153	0	ST3-pattern	Blastocystis_ST3 (Corral), Blastocystis_ST3(EukDetect)	Yes
M. fascicularis	Male	10	8.6	0.52	31.805	No	Positive	19.1064	164.259	ST1	NA	94.2932	0.0169845	5.68981	0	ST1-pattern	Blastocystis_ST1 (Corral)	Yes
M. fascicularis	Male	0.6	1.6	0.3	17.778	No	Positive	22.5964	39.3348	ST1	NA	78.8092	0.0169837	21.1738	0	ST1-pattern	Blastocystis_ST1/ST3 (Corral), Blastocystis_ST1 (EukDetect)	Yes
M. fascicularis	Female	0.6	1.2	0.3	13.333	No	Positive	22.1295	38.4734	ST1	NA	61.185	2.76349	36.0515	0	ST1/3-pattern	Blastocystis_ST1/ST3 (Corral), Blastocystis_ST1/ST3 (EukDetect)	Yes
M. fascicularis	Male	0.6	1.4	0.3	15.556	No	Positive	20.7491	262.054	ST1	NA	83.3018	0.181977	16.5162	0	ST1-pattern	Blastocystis_ST3 (Corral)	Yes
M. fascicularis	Female	0.6	1.4	0.3	15.556	No	Positive	21.6362	59.6374	ST1	NA	24.363	55.6025	20.0345	0	ST2-pattern	Blastocystis_ST2 (Corral), Blastocystis_ST2 (EukDetect)	Yes
M. fascicularis	Female	0.6	1.3	0.3	14.444	No	Positive	21.4648	360.669	ST1	NA	91.6191	1.47769	6.90316	0	ST1-pattern	NA	Yes
M. fascicularis	Male	0.6	1.5	0.3	16.667	No	Positive	23.5774	17.9953	ST1	NA	88.9242	0.00242624	11.0734	0	ST1-pattern	NA	Yes
M. fascicularis	Male	4	3.2	0.43	17.307	No	Positive	23.8925	28.6538	ST1	NA	75.7352	10.2654	9.9112	4.08822	ST1-pattern	NA	Yes
M. fascicularis	Female	14	6	0.46	28.355	No	Positive	24.6529	11.9131	ST1	NA	83.584	3.91838	12.4976	0	ST1-pattern	NA	Yes
M. mulata	Male	8	10	0.5	40	No	Positive	24.9272	17.3669	ST3	NA	2.05017	5.75747	92.1924	0	ST3-pattern	Blastocystis_ST3 (Corral)	Yes
M. mulata	Male	2	3.2	0.33	29.385	No	Positive	27.1147	4.98973	ST3	NA	23.554	0	76.446	0	ST3-pattern	NA	Yes
M. mulata	Male	2	3.3	0.33	30.303	No	Positive	27.8316	1.21082	ST3	NA	21.1957	2.84356	75.9608	0	ST3-pattern	NA	Yes
M. mulata	Male	6	6.1	0.43	32.991	No	Positive	24.7454	5.68132	ST1	NA	98.8815	0.00242624	1.11607	0	ST1-pattern	Blastocystis_ST1 (Corral), Blastocystis_ST1 (EukDetect)	Yes
M. mulata	Male	12	7.8	0.5	31.2	No	Positive	23.6069	52.748	ST3	NA	17.4779	22.229	60.2931	0	ST3-pattern	NA	Yes
M. mulata	Male	1	2.5	0.27	34.294	No	Positive	23.3781	45.7624	ST3	NA	12.4369	6.30823	81.2549	0	ST3-pattern	NA	Yes
M. mulata	Male	15	10.6	0.5	42.4	No	Positive	22.9712	31.7362	ST3	NA	28.4161	10.9108	60.673	0	ST3-pattern	NA	Yes
M. mulata	Male	15	9.6	0.5	38.4	No	Positive	21.1786	97.269	ST1	NA	87.874	7.90119	4.22481	0	ST1-pattern	Blastocystis_ST1/ST3 (Corral), Blastocystis_ST1 (EukDetect)	Yes
M. mulata	Male	5	6.8	0.43	36.777	No	Positive	22.369	81.6424	ST3	NA	34.6977	4.2435	61.0588	0	ST3-pattern	NA	Yes
M. mulata	Male	16	5.6	0.5	22.4	No	Positive	24.2833	26.6023	ST3	NA	0	6.33007	93.6699	0	ST3-pattern	NA	Yes
M. mulata	Female	8	2.3	0.46	10.87	No	Negative	30.3092	0.292157	ST3	NA	33.5301	6.60254	59.8674	0	ST3-pattern	NA	Yes
M. mulata	Female	3	3.5	0.3	38.889	No	Negative	30.8745	0.87865	ST3	NA	43.4374	8.44821	48.1144	0	ST1/3-pattern	NA	Yes
M. mulata	Female	3	2.7	0.3	30	No	Negative	31.239	0.301719	ST3	NA	22.1109	0.0024263	77.8867	0	ST3-pattern	NA	Yes
M. mulata	Male	11	9.8	0.5	39.2	No	Positive	19.4685	1002.77	ST3	NA	37.7493	19.7967	42.454	0	ST1/3-pattern	NA	Yes
M. mulata	Male	10	10.8	0.5	43.2	No	Positive	22.0933	43.0795	ST3	NA	23.3502	0.162558	76.4873	0	ST3-pattern	Blastocystis_ST3 (Corral), Blastocystis_ST3 (EukDetect)	Yes
M. mulata	Male	5	7.1	0.43	38.399	No	Positive	21.4942	273.493	ST1	NA	80.8929	12.7866	6.32051	0	ST1-pattern	Blastocystis_ST1/ST2 (Corral), Blastocystis_ST1 (EukDetect)	Yes
M. mulata	Female	2	4.3	0.3	47.778	No	Positive	32.5583	0.168292	ST3	NA	32.6708	0	67.3292	0	ST3-pattern	NA	Yes
M. mulata	Female	2	2.9	0.3	32	No	Positive	27.9471	1.8938	ST1	NA	76.5253	0	23.4747	0	ST1-pattern	NA	Yes
M. mulata	Female	4	3.5	0.33	32.14	No	Positive	22.825	146.301	ST3	NA	4.82074	5.33291	89.8463	0	ST3-pattern	NA	Yes
M. mulata	Male	7	5.8	0.43	31.368	No	Positive	23.273	48.9243	ST3	NA	23.3483	7.08723	69.5645	0	ST3-pattern	NA	Yes
M. mulata	Female	4	2.3	0.4	14.375	No	Positive	22.1787	108.106	ST1	NA	90.2723	0	9.72775	0	ST1-pattern	Blastocystis_ST1 (Corral), Blastocystis_ST1 (EukDetect)	Yes
M. mulata	Male	12	11.9	0.5	47.6	No	Positive	21.7147	117.376	ST3	NA	24.6458	0	75.3542	0	ST3-pattern	NA	Yes
M. mulata	Male	10	6	0.5	24	No	Positive	18.4819	621.957	ST1	NA	99.8811	0	0.118886	0	ST1-pattern	Blastocystis_ST1/ST2 (Corral), Blastocystis_ST1 (EukDetect)	Yes
M. mulata	Female	13	5.6	0.5	22.4	No	Positive	23.1179	33.4356	ST1	NA	98.7092	0.0994759	1.19128	0	ST1-pattern	Blastocystis_ST1 (Corral)	Yes
M. mulata	Male	6	6.1	0.43	32.991	No	Positive	17.3361	3934.21	ST1	NA	77.6713	0	22.3287	0	ST1-pattern	Blastocystis_ST1 (Corral)	Yes
M. mulata	Male	11	11.4	0.5	45.6	No	Positive	21.8008	61.3374	ST3	NA	19.5463	49.0986	31.3551	0	ST2-pattern	NA	Yes
M. fascicularis	Male	10	6.8	0.5	27.2	No	Negative	31.8946	NA	ST1	NA	NA	NA	NA	NA	NA	NA	No
M. fascicularis	Female	9	4.9	0.46	23.157	No	Negative	33.4749	NA	ST3	NA	NA	NA	NA	NA	NA	NA	No
M. fascicularis	Male	17	10.4	0.53	37.0239	No	Negative	29.6948	NA	ST2	NA	NA	NA	NA	NA	NA	NA	No
M. fascicularis	Female	9	4.3	0.47	19.4658	No	Negative	26.2416	NA	ST1	NA	NA	NA	NA	NA	NA	NA	No
M. fascicularis	Male	10	8.6	0.46	40.6427	No	Negative	29.6107	NA	ST1	NA	NA	NA	NA	NA	NA	NA	No
M. fascicularis	Male	4	2.2	0.35	17.9592	No	Negative	34.1871	NA	ST10	NA	NA	NA	NA	NA	NA	NA	No
M. fascicularis	Male	13	6.7	0.47	30.3305	No	Negative	31.2189	NA	ST1	NA	NA	NA	NA	NA	NA	NA	No
M. fascicularis	Male	6	3.2	0.4	20	No	Negative	34.1355	NA	ST3	NA	NA	NA	NA	NA	NA	NA	No
M. fascicularis	Male	10	6	0.5	24	No	Negative	35.7954	NA	ST1	NA	NA	NA	NA	NA	NA	NA	No
M. mulata	Male	8	5.7	0.42	32.3129	No	Negative	26.3863	NA	ST5	NA	NA	NA	NA	NA	NA	NA	No
M. mulata	Male	15	10.7	0.54	36.6941	No	Negative	25.3746	NA	ST3	NA	NA	NA	NA	NA	NA	NA	No
M. mulata	Male	10	8.4	0.5	33.6	No	Negative	31.3086	NA	ST3	NA	NA	NA	NA	NA	NA	NA	No
M. mulata	Female	15	4	0.49	16.6597	No	Negative	24.0044	NA	ST3	NA	NA	NA	NA	NA	NA	NA	No
M. fascicularis	Male	3	2.5	0.29	29.7265	No	Positive	NA	NA	ST3	Cryptosporidium hominis, Pentatrichomonas hominis	NA	NA	NA	NA	NA	NA	No
M. fascicularis	Male	4	5.2	0.37	37.9839	No	Positive	NA	NA	ST3	Cryptosporidium hominis, Trichomitopsis minor	NA	NA	NA	NA	NA	NA	No
M. fascicularis	Male	4	2.9	0.33	26.6299	No	Positive	NA	NA	ST3	Cryptosporidium hominis, Trichomitopsis minor	NA	NA	NA	NA	NA	NA	No
M. fascicularis	Male	4	4	0.34	34.6021	No	Positive	NA	NA	ST3	Cryptosporidium hominis, Pentatrichomonas hominis	NA	NA	NA	NA	NA	NA	No
M. fascicularis	Male	3	2.5	0.3	27.7778	No	Positive	NA	NA	ST3	Cryptosporidium hominis, Trichomitopsis minor	NA	NA	NA	NA	NA	NA	No
M. fascicularis	Male	5	2.8	0.41	16.6568	No	Positive	NA	NA	ST3	Cryptosporidium hominis, Trichomitopsis minor	NA	NA	NA	NA	NA	NA	No
M. fascicularis	Male	3	2.2	0.33	20.202	No	Positive	NA	NA	ST1	Cryptosporidium hominis, Trichomitopsis minor	NA	NA	NA	NA	NA	NA	No
M. fascicularis	Male	3	2.3	0.32	22.4609	No	Positive	NA	NA	ST3	Cryptosporidium hominis, Trichomitopsis minor	NA	NA	NA	NA	NA	NA	No
M. fascicularis	Female	3	2.5	0.32	24.4141	No	Positive	NA	NA	ST3	Cryptosporidium hominis, Trichomitopsis minor	NA	NA	NA	NA	NA	NA	No
M. fascicularis	Male	4	5.4	0.35	44.0816	No	Positive	NA	NA	ST10	Cryptosporidium hominis, Trichomitopsis minor	NA	NA	NA	NA	NA	NA	No
M. fascicularis	Female	4	2.2	0.31	22.8928	No	Positive	NA	NA	ST3	Cryptosporidium hominis, Trichomitopsis minor	NA	NA	NA	NA	NA	NA	No
M. fascicularis	Female	9	6.7	0.47	30.3305	No	Positive	NA	NA	ST1	Cryptosporidium hominis, Trichomitopsis minor	NA	NA	NA	NA	NA	NA	No
M. mulata	Female	4	4	0.33	36.7309	No	Positive	NA	NA	ST3	Cryptosporidium hominis, Trichomitopsis minor	NA	NA	NA	NA	NA	NA	No
M. mulata	Female	3.1	3.1	0.29	36.8609	No	Positive	NA	NA	ST3	Cryptosporidium hominis, Trichomitopsis minor	NA	NA	NA	NA	NA	NA	No
M. mulata	Male	2	3.5	0.3	38.8889	No	Positive	NA	NA	ST3	Cryptosporidium hominis, Trichomitopsis minor	NA	NA	NA	NA	NA	NA	No
M. mulata	Male	5	5.4	0.43	29.205	No	Positive	NA	NA	ST3	Cryptosporidium hominis, Pentatrichomonas hominis	NA	NA	NA	NA	NA	NA	No
M. fascicularis	Female	3	2.3	0.31	23.9334	No	Positive	NA	NA	ST3	Cryptosporidium hominis	NA	NA	NA	NA	NA	NA	No
M. fascicularis	Female	3	2.7	0.28	34.4388	No	Positive	NA	NA	ST1	Cryptosporidium hominis	NA	NA	NA	NA	NA	NA	No
M. fascicularis	Female	3	2.7	0.28	34.4388	No	Positive	NA	NA	ST3	Cryptosporidium hominis	NA	NA	NA	NA	NA	NA	No
M. fascicularis	Female	4	3	0.33	27.5482	No	Positive	NA	NA	ST2	Cryptosporidium hominis	NA	NA	NA	NA	NA	NA	No
M. fascicularis	Female	3	2.2	0.27	30.1783	No	Positive	NA	NA	ST3	Cryptosporidium hominis	NA	NA	NA	NA	NA	NA	No
M. fascicularis	Female	7	2.8	0.42	15.873	No	Positive	NA	NA	ST3	Cryptosporidium hominis	NA	NA	NA	NA	NA	NA	No
M. fascicularis	Female	3	2.4	0.32	23.4375	No	Positive	NA	NA	ST3	Cryptosporidium hominis	NA	NA	NA	NA	NA	NA	No
M. fascicularis	Female	6	4.1	0.4	25.625	No	Positive	NA	NA	ST3	Cryptosporidium hominis	NA	NA	NA	NA	NA	NA	No
M. fascicularis	Female	3	2.9	0.3	32.2222	No	Positive	NA	NA	ST1	Cryptosporidium hominis	NA	NA	NA	NA	NA	NA	No
M. fascicularis	Female	5	3.1	0.4	19.375	No	Positive	NA	NA	ST1	Cryptosporidium hominis	NA	NA	NA	NA	NA	NA	No
M. fascicularis	Female	8	6	0.44	30.9917	No	Positive	NA	NA	ST3	Cryptosporidium hominis	NA	NA	NA	NA	NA	NA	No
M. fascicularis	Female	3	2.7	0.31	28.0957	No	Positive	NA	NA	ST3	Cryptosporidium hominis	NA	NA	NA	NA	NA	NA	No
M. fascicularis	Female	6	3.3	0.42	18.7075	No	Positive	NA	NA	ST2	Cryptosporidium hominis	NA	NA	NA	NA	NA	NA	No
M. fascicularis	Male	5	6.2	0.45	30.6173	No	Positive	NA	NA	ST3	Cryptosporidium hominis	NA	NA	NA	NA	NA	NA	No
M. fascicularis	Male	3	2.6	0.28	33.1633	No	Positive	NA	NA	ST3	Cryptosporidium hominis	NA	NA	NA	NA	NA	NA	No
M. fascicularis	Male	4	2.3	0.31	23.9334	No	Positive	NA	NA	ST1	Cryptosporidium hominis	NA	NA	NA	NA	NA	NA	No
M. fascicularis	Male	3	3.4	0.34	29.4118	No	Positive	NA	NA	ST3	Cryptosporidium hominis	NA	NA	NA	NA	NA	NA	No
M. fascicularis	Male	4	4.3	0.35	35.102	No	Positive	NA	NA	ST3	Cryptosporidium hominis	NA	NA	NA	NA	NA	NA	No
M. fascicularis	Male	5	4.4	0.42	24.9433	No	Positive	NA	NA	ST3	Cryptosporidium hominis	NA	NA	NA	NA	NA	NA	No
M. fascicularis	Male	3	2.8	0.33	25.7117	No	Positive	NA	NA	ST5	Cryptosporidium hominis	NA	NA	NA	NA	NA	NA	No
M. fascicularis	Male	4	5.7	0.38	39.4737	No	Positive	NA	NA	ST3	Cryptosporidium hominis	NA	NA	NA	NA	NA	NA	No
M. fascicularis	Male	3	2.5	0.29	29.7265	No	Positive	NA	NA	ST3	Cryptosporidium hominis	NA	NA	NA	NA	NA	NA	No
M. fascicularis	Male	3	3.3	0.3	36.6667	No	Positive	NA	NA	ST3	Cryptosporidium hominis	NA	NA	NA	NA	NA	NA	No
M. fascicularis	Male	5	3.5	0.43	18.9292	No	Positive	NA	NA	ST1	Cryptosporidium hominis	NA	NA	NA	NA	NA	NA	No
M. fascicularis	Male	14	6.5	0.5	26	No	Positive	NA	NA	ST3	Cryptosporidium hominis	NA	NA	NA	NA	NA	NA	No
M. fascicularis	Male	9	6.8	0.48	29.5139	No	Positive	NA	NA	ST3	Cryptosporidium hominis	NA	NA	NA	NA	NA	NA	No
M. fascicularis	Male	3	2.1	0.31	21.8522	No	Positive	NA	NA	ST1	Cryptosporidium hominis	NA	NA	NA	NA	NA	NA	No
M. fascicularis	Male	4	3	0.28	38.2653	No	Positive	NA	NA	ST5	Cryptosporidium hominis	NA	NA	NA	NA	NA	NA	No
M. fascicularis	Female	0.6	0.9	0.21	20.4082	No	Positive	NA	NA	ST1	Cryptosporidium hominis	NA	NA	NA	NA	NA	NA	No
M. mulata	Female	3	3.7	0.34	32.0069	No	Positive	NA	NA	ST3	Cryptosporidium hominis	NA	NA	NA	NA	NA	NA	No
M. mulata	Female	2	3.5	0.29	41.6171	No	Positive	NA	NA	ST3	Cryptosporidium hominis	NA	NA	NA	NA	NA	NA	No
M. mulata	Male	2	3.5	0.34	30.2768	No	Positive	NA	NA	ST1	Cryptosporidium hominis	NA	NA	NA	NA	NA	NA	No
M. mulata	Female	4	3.7	0.33	33.9761	No	Positive	NA	NA	ST1	Cryptosporidium hominis	NA	NA	NA	NA	NA	NA	No
M. mulata	Female	3	2.4	0.27	32.9218	No	Positive	NA	NA	ST5	Cryptosporidium hominis	NA	NA	NA	NA	NA	NA	No
M. mulata	Female	3	2.6	0.27	35.6653	No	Positive	NA	NA	ST3	Cryptosporidium hominis	NA	NA	NA	NA	NA	NA	No
M. mulata	Male	10	3.4	0.47	15.3916	No	Positive	NA	NA	ST1	Cryptosporidium hominis	NA	NA	NA	NA	NA	NA	No
M. mulata	Female	3	3.4	0.31	35.3798	No	Positive	NA	NA	ST3	Cryptosporidium hominis	NA	NA	NA	NA	NA	NA	No
M. fascicularis	Female	2	2.5	0.3	27.7778	No	Positive	NA	NA	ST3	Trichomitopsis minor	NA	NA	NA	NA	NA	NA	No
M. fascicularis	Female	3	2.5	0.29	29.7265	No	Positive	NA	NA	ST1	Trichomitopsis minor	NA	NA	NA	NA	NA	NA	No
M. fascicularis	Female	6	2.9	0.42	16.4399	No	Positive	NA	NA	ST3	Trichomitopsis minor	NA	NA	NA	NA	NA	NA	No
M. fascicularis	Female	2	2.12	0.25	33.92	No	Positive	NA	NA	ST5	Trichomitopsis minor	NA	NA	NA	NA	NA	NA	No
M. fascicularis	Female	3	2.3	0.29	27.3484	No	Positive	NA	NA	ST3	Trichomitopsis minor	NA	NA	NA	NA	NA	NA	No
M. fascicularis	Female	9	3.5	0.46	16.5406	No	Positive	NA	NA	ST3	Trichomitopsis minor	NA	NA	NA	NA	NA	NA	No
M. fascicularis	Female	4	2.7	0.32	26.3672	No	Positive	NA	NA	ST3	Trichomitopsis minor	NA	NA	NA	NA	NA	NA	No
M. fascicularis	Female	4	2.3	0.32	22.4609	No	Positive	NA	NA	ST3	Trichomitopsis minor	NA	NA	NA	NA	NA	NA	No
M. fascicularis	Female	3	2.4	0.27	32.9218	No	Positive	NA	NA	ST3	Trichomitopsis minor	NA	NA	NA	NA	NA	NA	No
M. fascicularis	Female	3	2.4	0.27	32.9218	No	Positive	NA	NA	ST3	Trichomitopsis minor	NA	NA	NA	NA	NA	NA	No
M. fascicularis	Female	5	2.7	0.4	16.875	No	Positive	NA	NA	ST2	Trichomitopsis minor	NA	NA	NA	NA	NA	NA	No
M. fascicularis	Female	8	6	0.45	29.6296	No	Positive	NA	NA	ST3	Trichomitopsis minor	NA	NA	NA	NA	NA	NA	No
M. fascicularis	Female	7	5.6	0.44	28.9256	No	Positive	NA	NA	ST3	Trichomitopsis minor	NA	NA	NA	NA	NA	NA	No
M. fascicularis	Female	9	6.9	0.48	29.9479	No	Positive	NA	NA	ST3	Trichomitopsis minor	NA	NA	NA	NA	NA	NA	No
M. fascicularis	Male	5	4.1	0.4	25.625	No	Positive	NA	NA	ST3	Trichomitopsis minor	NA	NA	NA	NA	NA	NA	No
M. fascicularis	Male	4	4.1	0.37	29.9489	No	Positive	NA	NA	ST3	Trichomitopsis minor	NA	NA	NA	NA	NA	NA	No
M. fascicularis	Male	15	6.7	0.5	26.8	No	Positive	NA	NA	ST3	Trichomitopsis minor	NA	NA	NA	NA	NA	NA	No
M. fascicularis	Male	3	2	0.31	20.8117	No	Positive	NA	NA	ST3	Trichomitopsis minor	NA	NA	NA	NA	NA	NA	No
M. fascicularis	Male	4	3.7	0.34	32.0069	No	Positive	NA	NA	ST3	Trichomitopsis minor	NA	NA	NA	NA	NA	NA	No
M. fascicularis	Male	5	3	0.39	19.7239	No	Positive	NA	NA	ST3	Trichomitopsis minor	NA	NA	NA	NA	NA	NA	No
M. fascicularis	Male	5	2.7	0.4	16.875	No	Positive	NA	NA	ST3	Trichomitopsis minor	NA	NA	NA	NA	NA	NA	No
M. fascicularis	Male	4	5.3	0.44	27.376	No	Positive	NA	NA	ST5	Trichomitopsis minor	NA	NA	NA	NA	NA	NA	No
M. fascicularis	Male	4	2	0.38	13.8504	No	Positive	NA	NA	ST3	Trichomitopsis minor	NA	NA	NA	NA	NA	NA	No
M. fascicularis	Male	3	5.3	0.37	38.7144	No	Positive	NA	NA	ST3	Trichomitopsis minor	NA	NA	NA	NA	NA	NA	No
M. fascicularis	Female	4	2.4	0.31	24.974	No	Positive	NA	NA	ST3	Trichomitopsis minor	NA	NA	NA	NA	NA	NA	No
M. fascicularis	Female	5	3	0.32	29.2969	No	Positive	NA	NA	ST3	Trichomitopsis minor	NA	NA	NA	NA	NA	NA	No
M. mulata	Female	2	3.2	0.32	31.25	No	Positive	NA	NA	ST3	Trichomitopsis minor	NA	NA	NA	NA	NA	NA	No
M. mulata	Female	7	4.8	0.42	27.2109	No	Positive	NA	NA	ST3	Trichomitopsis minor	NA	NA	NA	NA	NA	NA	No
M. mulata	Female	4	3.2	0.32	31.25	No	Positive	NA	NA	ST3	Trichomitopsis minor	NA	NA	NA	NA	NA	NA	No
M. mulata	Male	15	4.3	0.45	21.2346	No	Positive	NA	NA	ST3	Trichomitopsis minor	NA	NA	NA	NA	NA	NA	No
M. mulata	Female	5	4.9	0.41	29.1493	No	Negative	26.1115	NA	ST3	Trichomitopsis minor	NA	NA	NA	NA	NA	NA	No
M. mulata	Female	8	3.6	0.46	17.0132	No	Negative	30.2422	NA	ST3	Trichomitopsis minor	NA	NA	NA	NA	NA	NA	No
M. fascicularis	Male	22	8.5	0.48	36.8924	No	Positive	NA	NA	ST3	Pentatrichomonas hominis	NA	NA	NA	NA	NA	NA	No
M. fascicularis	Female	8	3.5	0.46	16.5406	No	Positive	NA	NA	ST3	Pentatrichomonas hominis	NA	NA	NA	NA	NA	NA	No
M. fascicularis	Female	4	3.1	0.35	25.3061	No	Positive	NA	NA	ST1	Pentatrichomonas hominis	NA	NA	NA	NA	NA	NA	No
M. fascicularis	Male	4	5.9	0.42	33.4467	No	Positive	NA	NA	ST3	Pentatrichomonas hominis	NA	NA	NA	NA	NA	NA	No
M. fascicularis	Male	10	4.5	0.47	20.3712	No	Positive	NA	NA	ST1	Pentatrichomonas hominis	NA	NA	NA	NA	NA	NA	No
M. fascicularis	Male	4	6.6	0.43	35.695	No	Positive	NA	NA	ST1	Pentatrichomonas hominis	NA	NA	NA	NA	NA	NA	No
M. mulata	Female	3	3.1	0.31	32.2581	No	Positive	NA	NA	ST3	Pentatrichomonas hominis	NA	NA	NA	NA	NA	NA	No
M. mulata	Female	11	4.2	0.46	19.8488	No	Negative	26.0109	NA	ST1	Pentatrichomonas hominis	NA	NA	NA	NA	NA	NA	No
M. fascicularis	Male	5	2.3	0.4	14.375	No	Positive	NA	NA	ST1	Tetratrichomonas sp.	NA	NA	NA	NA	NA	NA	No
M. fascicularis	Male	10	7.3	0.49	30.404	No	Positive	NA	NA	ST3	Tetratrichomonas sp.	NA	NA	NA	NA	NA	NA	No
M. fascicularis	Male	5	4.3	0.41	25.58	No	Positive	NA	NA	ST3	Tetratrichomonas sp.	NA	NA	NA	NA	NA	NA	No
M. fascicularis	Male	7	5.7	0.46	26.9376	No	Positive	NA	NA	ST2	Tetratrichomonas sp.	NA	NA	NA	NA	NA	NA	No
M. fascicularis	Female	5	2.8	0.42	15.873	No	Positive	NA	NA	ST1	Enterocytozoon bieneusi	NA	NA	NA	NA	NA	NA	No
M. fascicularis	Female	10	4.5	0.45	22.2222	No	Positive	NA	NA	ST3	Enterocytozoon bieneusi	NA	NA	NA	NA	NA	NA	No
M. fascicularis	Male	16	6.8	0.5	27.2	No	Positive	NA	NA	ST1	Enterocytozoon bieneusi	NA	NA	NA	NA	NA	NA	No
M. fascicularis	Male	11	7.4	0.5	29.6	No	Positive	NA	NA	ST3	Enterocytozoon bieneusi	NA	NA	NA	NA	NA	NA	No
M. fascicularis	Male	12	6.5	0.48	28.2118	No	Positive	NA	NA	ST5	Enterocytozoon bieneusi	NA	NA	NA	NA	NA	NA	No
M. fascicularis	Female	8	4	0.45	19.7531	No	Positive	NA	NA	ST1	Enterocytozoon bieneusi	NA	NA	NA	NA	NA	NA	No
M. mulata	Male	3	2.6	0.32	25.3906	No	Positive	NA	NA	ST1	Enterocytozoon bieneusi	NA	NA	NA	NA	NA	NA	No
M. mulata	Male	3	2.9	0.33	26.6299	No	Positive	NA	NA	ST2	Enterocytozoon bieneusi	NA	NA	NA	NA	NA	NA	No
M. mulata	Female	2	2.3	0.26	34.0237	No	Negative	31.3086	NA	ST3	Enterocytozoon bieneusi	NA	NA	NA	NA	NA	NA	No
M. fascicularis	Male	7	6.5	0.44	33.5744	No	Positive	NA	NA	ST3	Cyclospora macacae	NA	NA	NA	NA	NA	NA	No
M. fascicularis	Male	16	6.4	0.5	25.6	No	Positive	NA	NA	ST1	Cyclospora macacae	NA	NA	NA	NA	NA	NA	No
M. fascicularis	Male	17	9.6	0.52	35.503	No	Positive	NA	NA	ST2	Cyclospora macacae	NA	NA	NA	NA	NA	NA	No
M. fascicularis	Male	5	4.8	0.43	25.96	No	Positive	NA	NA	ST1	Cyclospora macacae	NA	NA	NA	NA	NA	NA	No
M. mulata	Male	4	3.4	0.37	24.8356	No	Positive	NA	NA	ST1	Cyclospora macacae	NA	NA	NA	NA	NA	NA	No
M. mulata	Female	13	3.7	0.48	16.059	No	Positive	NA	NA	ST1	Cyclospora macacae	NA	NA	NA	NA	NA	NA	No
M. mulata	Female	12	5.2	0.5	20.8	No	Positive	NA	NA	ST1	Giardia duodenalis	NA	NA	NA	NA	NA	NA	No
M. fascicularis	Female	5	3.2	0.41	19.0363	No	Positive	NA	NA	ST2	Oesophagostomum muntiacum	NA	NA	NA	NA	NA	NA	No
M. fascicularis	Female	5	2.9	0.38	20.0831	No	Positive	NA	NA	ST3	Haemonchus contortus	NA	NA	NA	NA	NA	NA	No
M. fascicularis	Male	4	3.1	0.35	25.3061	No	Positive	NA	NA	ST3	NA	NA	NA	NA	NA	NA	NA	No
M. fascicularis	Female	4	3.5	0.34	30.2768	No	Positive	NA	NA	ST2	NA	NA	NA	NA	NA	NA	NA	No
M. fascicularis	Male	3	3	0.37	21.9138	No	Positive	NA	NA	ST3	NA	NA	NA	NA	NA	NA	NA	No
M. fascicularis	Female	4	3.1	0.31	32.2581	No	Positive	NA	NA	ST1	NA	NA	NA	NA	NA	NA	NA	No
M. fascicularis	Male	6	4.2	0.43	22.715	No	Positive	NA	NA	ST1	NA	NA	NA	NA	NA	NA	NA	No
M. fascicularis	Male	7	6.3	0.48	27.3438	No	Positive	NA	NA	ST2	NA	NA	NA	NA	NA	NA	NA	No
M. fascicularis	Male	10	6.7	0.5	26.8	No	Positive	NA	NA	ST1	NA	NA	NA	NA	NA	NA	NA	No
M. fascicularis	Female	7	4.9	0.45	24.1975	No	Positive	NA	NA	ST3	NA	NA	NA	NA	NA	NA	NA	No
M. fascicularis	Female	18	7.2	0.5	28.8	No	Positive	NA	NA	ST3	NA	NA	NA	NA	NA	NA	NA	No
M. fascicularis	Female	23	7.7	0.56	24.5536	No	Positive	NA	NA	ST2	NA	NA	NA	NA	NA	NA	NA	No
M. fascicularis	Male	9	6.9	0.49	28.738	No	Positive	NA	NA	ST2	NA	NA	NA	NA	NA	NA	NA	No
M. fascicularis	Male	15	9.2	0.51	35.371	No	Positive	NA	NA	ST2	NA	NA	NA	NA	NA	NA	NA	No
M. fascicularis	Male	11	7.4	0.48	32.1181	No	Positive	NA	NA	ST3	NA	NA	NA	NA	NA	NA	NA	No
M. fascicularis	Female	0.5	1.2	0.22	24.793	No	Positive	NA	NA	ST1	NA	NA	NA	NA	NA	NA	NA	No
M. fascicularis	Female	0.6	1	0.22	20.661	No	Positive	NA	NA	ST1	NA	NA	NA	NA	NA	NA	NA	No
M. mulata	Female	2	2.5	0.3	27.7778	No	Positive	NA	NA	ST3	NA	NA	NA	NA	NA	NA	NA	No
M. fascicularis	Male	5	5.2	0.38	36.0111	No	Positive	NA	NA	ST5	NA	NA	NA	NA	NA	NA	NA	No
M. fascicularis	Female	3	2.2	0.28	28.0612	No	Positive	NA	NA	ST2	NA	NA	NA	NA	NA	NA	NA	No
M. fascicularis	Female	5	2.8	0.35	22.8571	No	Positive	NA	NA	ST1	NA	NA	NA	NA	NA	NA	NA	No
M. fascicularis	Female	2	2.5	0.27	34.2936	No	Positive	NA	NA	ST5	NA	NA	NA	NA	NA	NA	NA	No
M. fascicularis	Male	4	5.3	0.37	38.7144	No	Positive	NA	NA	ST5	NA	NA	NA	NA	NA	NA	NA	No
M. fascicularis	Male	4	5.7	0.38	39.4737	No	Positive	NA	NA	ST5	NA	NA	NA	NA	NA	NA	NA	No
M. fascicularis	Male	5	5.4	0.36	41.6667	No	Positive	NA	NA	ST3	NA	NA	NA	NA	NA	NA	NA	No
M. fascicularis	Male	4	2.8	0.35	22.8571	No	Positive	NA	NA	ST5	NA	NA	NA	NA	NA	NA	NA	No
M. fascicularis	Female	2	2.2	0.36	16.9753	No	Positive	NA	NA	ST3	NA	NA	NA	NA	NA	NA	NA	No
M. fascicularis	Male	3	2.6	0.27	35.6653	No	Positive	NA	NA	ST3	NA	NA	NA	NA	NA	NA	NA	No
M. fascicularis	Female	5	3	0.39	19.7239	No	Positive	NA	NA	ST3	NA	NA	NA	NA	NA	NA	NA	No
M. fascicularis	Female	5	2.5	0.37	18.2615	No	Positive	NA	NA	ST3	NA	NA	NA	NA	NA	NA	NA	No
M. fascicularis	Male	4	4.9	0.38	33.9335	No	Positive	NA	NA	ST3	NA	NA	NA	NA	NA	NA	NA	No
M. fascicularis	Male	4	4.3	0.37	31.4098	No	Positive	NA	NA	ST2	NA	NA	NA	NA	NA	NA	NA	No
M. fascicularis	Male	5	4.1	0.4	25.625	No	Positive	NA	NA	ST1	NA	NA	NA	NA	NA	NA	NA	No
M. fascicularis	Male	4	2.6	0.36	20.0617	No	Positive	NA	NA	ST3	NA	NA	NA	NA	NA	NA	NA	No
M. fascicularis	Male	14	8.1	0.49	33.7359	No	Positive	NA	NA	ST5	NA	NA	NA	NA	NA	NA	NA	No
M. fascicularis	Male	7	6.5	0.45	32.0988	No	Positive	NA	NA	ST1	NA	NA	NA	NA	NA	NA	NA	No
M. fascicularis	Male	10	6.4	0.48	27.7778	No	Positive	NA	NA	ST10	NA	NA	NA	NA	NA	NA	NA	No
M. fascicularis	Male	4	2.7	0.35	22.0408	No	Positive	NA	NA	ST1	NA	NA	NA	NA	NA	NA	NA	No
M. fascicularis	Male	4	1.6	0.35	13.0612	No	Positive	NA	NA	ST3	NA	NA	NA	NA	NA	NA	NA	No
M. fascicularis	Female	5	3.6	0.41	21.4158	No	Positive	NA	NA	ST1	NA	NA	NA	NA	NA	NA	NA	No
M. fascicularis	Female	8	3.6	0.44	18.595	No	Positive	NA	NA	ST1	NA	NA	NA	NA	NA	NA	NA	No
M. fascicularis	Female	8	6	0.46	28.3554	No	Positive	NA	NA	ST2	NA	NA	NA	NA	NA	NA	NA	No
M. fascicularis	Female	10	7	0.5	28	No	Positive	NA	NA	ST3	NA	NA	NA	NA	NA	NA	NA	No
M. fascicularis	Male	17	7	0.5	28	No	Positive	NA	NA	ST3	NA	NA	NA	NA	NA	NA	NA	No
M. fascicularis	Female	3	3.7	0.36	28.5494	No	Positive	NA	NA	ST1	NA	NA	NA	NA	NA	NA	NA	No
M. fascicularis	Female	8	6	0.47	27.1616	No	Positive	NA	NA	ST3	NA	NA	NA	NA	NA	NA	NA	No
M. fascicularis	Female	8	6	0.47	27.1616	No	Positive	NA	NA	ST3	NA	NA	NA	NA	NA	NA	NA	No
M. fascicularis	Male	7	7.1	0.46	33.5539	No	Positive	NA	NA	ST5	NA	NA	NA	NA	NA	NA	NA	No
M. fascicularis	Male	8	8.5	0.5	34	No	Positive	NA	NA	ST3	NA	NA	NA	NA	NA	NA	NA	No
M. fascicularis	Male	8	2	0.41	11.8977	No	Positive	NA	NA	ST1	NA	NA	NA	NA	NA	NA	NA	No
M. fascicularis	Female	9	6.4	0.46	30.2457	No	Positive	NA	NA	ST5	NA	NA	NA	NA	NA	NA	NA	No
M. fascicularis	Male	14	9	0.52	33.284	No	Positive	NA	NA	ST1	NA	NA	NA	NA	NA	NA	NA	No
M. fascicularis	Male	3	2.9	0.3	32.2222	No	Positive	NA	NA	ST3	NA	NA	NA	NA	NA	NA	NA	No
M. fascicularis	Male	6	3	0.41	17.8465	No	Positive	NA	NA	ST2	NA	NA	NA	NA	NA	NA	NA	No
M. fascicularis	Male	10	7	0.47	31.6885	No	Positive	NA	NA	ST5	NA	NA	NA	NA	NA	NA	NA	No
M. fascicularis	Male	8	8	0.5	32	No	Positive	NA	NA	ST1	NA	NA	NA	NA	NA	NA	NA	No
M. fascicularis	Male	18	7.2	0.51	27.6817	No	Positive	NA	NA	ST1	NA	NA	NA	NA	NA	NA	NA	No
M. fascicularis	Male	10	6.9	0.48	29.9479	No	Positive	NA	NA	ST1	NA	NA	NA	NA	NA	NA	NA	No
M. fascicularis	Male	18	6.4	0.53	22.7839	No	Positive	NA	NA	ST5	NA	NA	NA	NA	NA	NA	NA	No
M. fascicularis	Male	15	7.8	0.52	28.8462	No	Positive	NA	NA	ST2	NA	NA	NA	NA	NA	NA	NA	No
M. fascicularis	Female	0.6	1	0.27	13.7174	No	Positive	NA	NA	ST3	NA	NA	NA	NA	NA	NA	NA	No
M. fascicularis	Male	7	7.5	0.44	38.7397	No	Positive	NA	NA	ST5	NA	NA	NA	NA	NA	NA	NA	No
M. fascicularis	Male	12	6.8	0.48	29.5139	No	Positive	NA	NA	ST2	NA	NA	NA	NA	NA	NA	NA	No
M. fascicularis	Female	13	3.9	0.47	17.655	No	Positive	NA	NA	ST2	NA	NA	NA	NA	NA	NA	NA	No
M. fascicularis	Male	0.6	1.2	0.23	22.6843	No	Positive	NA	NA	ST3	NA	NA	NA	NA	NA	NA	NA	No
M. fascicularis	Male	12	10.2	0.48	44.2708	No	Positive	NA	NA	ST1	NA	NA	NA	NA	NA	NA	NA	No
M. fascicularis	Male	4	5.2	0.36	40.1235	No	Positive	NA	NA	ST3	NA	NA	NA	NA	NA	NA	NA	No
M. fascicularis	Male	5	4.1	0.4	25.625	No	Positive	NA	NA	ST3	NA	NA	NA	NA	NA	NA	NA	No
M. fascicularis	Female	3	2.7	0.34	23.3564	No	Positive	NA	NA	ST3	NA	NA	NA	NA	NA	NA	NA	No
M. fascicularis	Male	4	3.6	0.33	33.0579	No	Positive	NA	NA	ST2	NA	NA	NA	NA	NA	NA	NA	No
M. fascicularis	Male	4	3.9	0.35	31.8367	No	Positive	NA	NA	ST1	NA	NA	NA	NA	NA	NA	NA	No
M. fascicularis	Female	2	2.2	0.3	24.4444	No	Positive	NA	NA	ST3	NA	NA	NA	NA	NA	NA	NA	No
M. fascicularis	Male	8	4.3	0.47	19.4658	No	Positive	NA	NA	ST2	NA	NA	NA	NA	NA	NA	NA	No
M. fascicularis	Male	5	4.6	0.46	21.7391	No	Positive	NA	NA	ST2	NA	NA	NA	NA	NA	NA	NA	No
M. fascicularis	Female	10	3.2	0.41	19.0363	No	Positive	NA	NA	ST3	NA	NA	NA	NA	NA	NA	NA	No
M. fascicularis	Female	9	3.2	0.43	17.3067	No	Positive	NA	NA	ST2	NA	NA	NA	NA	NA	NA	NA	No
M. fascicularis	Female	2	2.2	0.42	12.4717	No	Positive	NA	NA	ST1	NA	NA	NA	NA	NA	NA	NA	No
M. fascicularis	Male	14	4.6	0.38	31.856	No	Positive	NA	NA	ST5	NA	NA	NA	NA	NA	NA	NA	No
M. fascicularis	Male	15	6.9	0.48	29.9479	No	Positive	NA	NA	ST2	NA	NA	NA	NA	NA	NA	NA	No
M. fascicularis	Male	12	6.8	0.52	25.1479	No	Positive	NA	NA	ST2	NA	NA	NA	NA	NA	NA	NA	No
M. fascicularis	Male	8	9.6	0.5	38.4	No	Positive	NA	NA	ST2	NA	NA	NA	NA	NA	NA	NA	No
M. fascicularis	Male	8	8	0.5	32	No	Positive	NA	NA	ST2	NA	NA	NA	NA	NA	NA	NA	No
M. fascicularis	Male	10	7.2	0.53	25.6319	No	Positive	NA	NA	ST1	NA	NA	NA	NA	NA	NA	NA	No
M. fascicularis	Female	0.6	1.1	0.23	20.794	No	Positive	NA	NA	ST1	NA	NA	NA	NA	NA	NA	NA	No
M. fascicularis	Female	0.6	1	0.21	22.6757	No	Positive	NA	NA	ST3	NA	NA	NA	NA	NA	NA	NA	No
M. fascicularis	Male	0.6	1.4	0.25	22.4	No	Positive	NA	NA	ST1	NA	NA	NA	NA	NA	NA	NA	No
M. fascicularis	Male	16	7.8	0.5	31.2	No	Positive	NA	NA	ST2	NA	NA	NA	NA	NA	NA	NA	No
M. fascicularis	Male	15	7.6	0.5	30.4	No	Positive	NA	NA	ST1	NA	NA	NA	NA	NA	NA	NA	No
M. fascicularis	Male	18	6.4	0.5	25.6	No	Positive	NA	NA	ST5	NA	NA	NA	NA	NA	NA	NA	No
M. fascicularis	Male	17	8.1	0.54	27.7778	No	Positive	NA	NA	ST2	NA	NA	NA	NA	NA	NA	NA	No
M. fascicularis	Male	16	6.8	0.53	24.2079	No	Positive	NA	NA	ST5	NA	NA	NA	NA	NA	NA	NA	No
M. fascicularis	Male	13	10.3	0.5	41.2	No	Positive	NA	NA	ST3	NA	NA	NA	NA	NA	NA	NA	No
M. fascicularis	Female	0.6	1	0.3	11.1111	No	Positive	NA	NA	ST3	NA	NA	NA	NA	NA	NA	NA	No
M. fascicularis	Male	0.6	1.1	0.28	14.0306	No	Positive	NA	NA	ST2	NA	NA	NA	NA	NA	NA	NA	No
M. fascicularis	Female	0.6	1.2	0.3	13.3333	No	Positive	NA	NA	ST3	NA	NA	NA	NA	NA	NA	NA	No
M. fascicularis	Female	0.6	1.1	0.29	13.0797	No	Positive	NA	NA	ST3	NA	NA	NA	NA	NA	NA	NA	No
M. fascicularis	Male	11	7.4	0.5	29.6	No	Positive	NA	NA	ST3	NA	NA	NA	NA	NA	NA	NA	No
M. fascicularis	Male	5	5	0.48	21.7014	No	Positive	NA	NA	ST2	NA	NA	NA	NA	NA	NA	NA	No
M. fascicularis	Male	4	4	0.43	21.6333	No	Positive	NA	NA	ST3	NA	NA	NA	NA	NA	NA	NA	No
M. fascicularis	Male	10	8.3	0.5	33.2	No	Positive	NA	NA	ST5	NA	NA	NA	NA	NA	NA	NA	No
M. fascicularis	Male	6	4.7	0.46	22.2117	No	Positive	NA	NA	ST2	NA	NA	NA	NA	NA	NA	NA	No
M. fascicularis	Female	0.6	1.2	0.29	14.2687	No	Positive	NA	NA	ST1	NA	NA	NA	NA	NA	NA	NA	No
M. fascicularis	Male	4	2.6	0.35	21.2245	No	Positive	NA	NA	ST1	NA	NA	NA	NA	NA	NA	NA	No
M. fascicularis	Male	0.6	1.1	0.27	15.0892	No	Positive	NA	NA	ST1	NA	NA	NA	NA	NA	NA	NA	No
M. fascicularis	Male	15	6.7	0.5	26.8	No	Positive	NA	NA	ST1	NA	NA	NA	NA	NA	NA	NA	No
M. fascicularis	Male	4	5.7	0.36	43.9815	No	Positive	NA	NA	ST1	NA	NA	NA	NA	NA	NA	NA	No
M. fascicularis	Male	17	9.7	0.52	35.8728	No	Positive	NA	NA	ST1	NA	NA	NA	NA	NA	NA	NA	No
M. fascicularis	Male	9	5.7	0.45	28.1481	No	Positive	NA	NA	ST1	NA	NA	NA	NA	NA	NA	NA	No
M. fascicularis	Male	5	4.2	0.38	29.0859	No	Positive	NA	NA	ST3	NA	NA	NA	NA	NA	NA	NA	No
M. fascicularis	Male	7	4.6	0.5	18.4	No	Positive	NA	NA	ST2	NA	NA	NA	NA	NA	NA	NA	No
M. fascicularis	Female	9	2.6	0.45	12.8395	No	Positive	NA	NA	ST1	NA	NA	NA	NA	NA	NA	NA	No
M. fascicularis	Male	5	6	0.43	32.45	No	Positive	NA	NA	ST2	NA	NA	NA	NA	NA	NA	NA	No
M. fascicularis	Male	8	5.5	0.49	22.9071	No	Positive	NA	NA	ST1	NA	NA	NA	NA	NA	NA	NA	No
M. fascicularis	Male	15	6.9	0.52	25.5178	No	Positive	NA	NA	ST1	NA	NA	NA	NA	NA	NA	NA	No
M. fascicularis	Male	7	4.8	0.49	19.9917	No	Positive	NA	NA	ST1	NA	NA	NA	NA	NA	NA	NA	No
M. fascicularis	Male	11	6.9	0.54	23.6626	No	Positive	NA	NA	ST1	NA	NA	NA	NA	NA	NA	NA	No
M. fascicularis	Male	6	6.5	0.47	29.4251	No	Positive	NA	NA	ST1	NA	NA	NA	NA	NA	NA	NA	No
M. fascicularis	Male	13	7.9	0.51	30.3729	No	Positive	NA	NA	ST1	NA	NA	NA	NA	NA	NA	NA	No
M. fascicularis	Male	17	9	0.54	30.8642	No	Positive	NA	NA	ST3	NA	NA	NA	NA	NA	NA	NA	No
M. fascicularis	Male	18	7.2	0.55	23.8017	No	Positive	NA	NA	ST1	NA	NA	NA	NA	NA	NA	NA	No
M. fascicularis	Male	10	10.1	0.5	40.4	No	Positive	NA	NA	ST1	NA	NA	NA	NA	NA	NA	NA	No
M. fascicularis	Male	11	7	0.5	28	No	Positive	NA	NA	ST3	NA	NA	NA	NA	NA	NA	NA	No
M. fascicularis	Male	6	4.1	0.44	21.1777	No	Positive	NA	NA	ST1	NA	NA	NA	NA	NA	NA	NA	No
M. fascicularis	Male	17	6.1	0.54	20.9191	No	Positive	NA	NA	ST2	NA	NA	NA	NA	NA	NA	NA	No
M. fascicularis	Male	4	2.2	0.4	13.75	No	Positive	NA	NA	ST3	NA	NA	NA	NA	NA	NA	NA	No
M. fascicularis	Female	3	2.5	0.38	17.313	No	Positive	NA	NA	ST3	NA	NA	NA	NA	NA	NA	NA	No
M. fascicularis	Male	4	5.5	0.4	34.375	No	Positive	NA	NA	ST3	NA	NA	NA	NA	NA	NA	NA	No
M. mulata	Male	2	2.8	0.33	25.7117	No	Positive	NA	NA	ST2	NA	NA	NA	NA	NA	NA	NA	No
M. mulata	Male	3	4.3	0.36	33.179	No	Positive	NA	NA	ST3	NA	NA	NA	NA	NA	NA	NA	No
M. mulata	Female	0.6	1.7	0.3	18.8889	No	Positive	NA	NA	ST2	NA	NA	NA	NA	NA	NA	NA	No
M. mulata	Male	15	10.7	0.53	38.0918	No	Positive	NA	NA	ST2	NA	NA	NA	NA	NA	NA	NA	No
M. mulata	Female	7	3.5	0.43	18.9292	No	Positive	NA	NA	ST2	NA	NA	NA	NA	NA	NA	NA	No
M. mulata	Male	3	3.1	0.42	17.5737	No	Positive	NA	NA	ST1	NA	NA	NA	NA	NA	NA	NA	No
M. mulata	Male	2	3.5	0.34	30.2768	No	Positive	NA	NA	ST1	NA	NA	NA	NA	NA	NA	NA	No
M. mulata	Female	7	2.9	0.48	12.5868	No	Positive	NA	NA	ST1	NA	NA	NA	NA	NA	NA	NA	No
M. mulata	Male	11	9.9	0.52	36.6124	No	Positive	NA	NA	ST1	NA	NA	NA	NA	NA	NA	NA	No
M. mulata	Male	3	4.2	0.4	26.25	No	Positive	NA	NA	ST2	NA	NA	NA	NA	NA	NA	NA	No
M. mulata	Male	10	9.5	0.51	36.5244	No	Positive	NA	NA	ST2	NA	NA	NA	NA	NA	NA	NA	No
M. mulata	Male	11	11.4	0.53	40.5838	No	Positive	NA	NA	ST1	NA	NA	NA	NA	NA	NA	NA	No
M. mulata	Male	13	9.3	0.54	31.893	No	Positive	NA	NA	ST1	NA	NA	NA	NA	NA	NA	NA	No
M. fascicularis	Female	3	2.7	0.28	34.4388	Yes	Positive	NA	NA	ST3	NA	NA	NA	NA	NA	NA	NA	No
M. fascicularis	Male	5	3.4	0.33	31.2213	Yes	Positive	NA	NA	ST3	NA	NA	NA	NA	NA	NA	NA	No
M. fascicularis	Male	5	3.9	0.35	31.8367	Yes	Positive	NA	NA	ST3	NA	NA	NA	NA	NA	NA	NA	No
M. fascicularis	Male	3	2.5	0.29	29.7265	Yes	Positive	NA	NA	ST3	NA	NA	NA	NA	NA	NA	NA	No
M. fascicularis	Female	5	2.7	0.35	22.0408	Yes	Positive	NA	NA	ST3	NA	NA	NA	NA	NA	NA	NA	No
M. fascicularis	Male	4	3.7	0.32	36.1328	Yes	Positive	NA	NA	ST3	NA	NA	NA	NA	NA	NA	NA	No
M. fascicularis	Male	4	4.5	0.42	25.5102	Yes	Positive	NA	NA	ST1	NA	NA	NA	NA	NA	NA	NA	No
M. fascicularis	Male	4	3.3	0.33	30.303	Yes	Positive	NA	NA	ST5	NA	NA	NA	NA	NA	NA	NA	No
M. fascicularis	Male	3	2.9	0.3	32.2222	Yes	Positive	NA	NA	ST3	NA	NA	NA	NA	NA	NA	NA	No
M. fascicularis	Male	4	5.5	0.45	27.1605	Yes	Positive	NA	NA	ST1	NA	NA	NA	NA	NA	NA	NA	No
M. fascicularis	Male	7	2.5	0.43	13.5208	Yes	Positive	NA	NA	ST3	NA	NA	NA	NA	NA	NA	NA	No
M. fascicularis	Female	6	4	0.35	32.6531	Yes	Positive	NA	NA	ST1	NA	NA	NA	NA	NA	NA	NA	No
M. fascicularis	Female	4	2.8	0.33	25.7117	Yes	Positive	NA	NA	ST3	NA	NA	NA	NA	NA	NA	NA	No
M. fascicularis	Male	8	5.7	0.45	28.1481	Yes	Positive	NA	NA	ST1	NA	NA	NA	NA	NA	NA	NA	No
M. fascicularis	Female	3	2.6	0.28	33.1633	Yes	Positive	NA	NA	ST1	NA	NA	NA	NA	NA	NA	NA	No
M. fascicularis	Male	5	5.7	0.47	25.8035	Yes	Positive	NA	NA	ST3	NA	NA	NA	NA	NA	NA	NA	No
M. fascicularis	Female	7	5.6	0.45	27.6543	Yes	Positive	NA	NA	ST1	NA	NA	NA	NA	NA	NA	NA	No
M. fascicularis	Male	11	5.6	0.52	20.7101	Yes	Positive	NA	NA	ST2	NA	NA	NA	NA	NA	NA	NA	No
M. mulata	Male	2	3.2	0.32	31.25	Yes	Positive	NA	NA	ST3	NA	NA	NA	NA	NA	NA	NA	No
M. mulata	FeMale	2	2.9	0.35	23.6735	No	Negative	Undetermined	NA	NA	NA	NA	NA	NA	NA	NA	NA	No
M. fascicularis	Male	11	7.5	0.5	30	No	Negative	Undetermined	NA	NA	NA	NA	NA	NA	NA	NA	NA	No
M. fascicularis	FeMale	7	5.4	0.43	29.205	No	Negative	Undetermined	NA	NA	NA	NA	NA	NA	NA	NA	NA	No
M. fascicularis	FeMale	0.6	1	0.3	11.1111	No	Negative	Undetermined	NA	NA	NA	NA	NA	NA	NA	NA	NA	No
M. fascicularis	Male	15	7.6	0.5	30.4	No	Negative	Undetermined	NA	NA	NA	NA	NA	NA	NA	NA	NA	No
M. fascicularis	Male	5	6	0.47	27.1616	No	Negative	Undetermined	NA	NA	NA	NA	NA	NA	NA	NA	NA	No
M. fascicularis	FeMale	5	3	0.42	17.0068	No	Negative	Undetermined	NA	NA	NA	NA	NA	NA	NA	NA	NA	No
M. fascicularis	FeMale	10	3	0.45	14.8148	No	Negative	Undetermined	NA	NA	NA	NA	NA	NA	NA	NA	NA	No
M. fascicularis	Male	9	17	0.51	65.3595	No	Negative	Undetermined	NA	NA	NA	NA	NA	NA	NA	NA	NA	No

## Sheet: Table S2
Table S2. The Blastocystis subtypes and OTU numbers in amplicon sequencing analysis of NHPs.
ID	Subtype	SX1	SX2	SX3	SX4	SX5	SX6	SX7	SX8	SX9	SX10	SX12	SX13	SX14	SX16	SX17	SX18	SX19	SX20	SX22	SX23	SX24	SX25	SX26	SX27	SX28	SX29	SX30	SX31	SX32	SX33	SX34	SX35	SX36	SX37	SX38	SX39	SX40	SX41	SX42	SX43	SX44	SX45	SX46	SX47	SX48	SX49	SX50	SX51
OTU1	ST3	0	0	0	0	0	0	0	0	0	0	0	0	0	0	0	0	0	0	0	0	0	0	0	0	16473	0	0	0	0	0	0	0	0	0	152	0	0	0	0	0	0	0	0	0	0	0	0	0
OTU10	ST3	0	0	0	0	0	0	0	0	0	0	0	0	0	0	0	0	0	0	0	0	0	0	0	0	0	0	0	0	0	0	0	0	0	0	0	0	0	0	0	0	0	0	0	0	0	0	0	0
OTU100	ST1	87	39	18	31	7	0	9	63	90	15	16	15	1	18	0	0	0	0	0	80	0	0	0	0	3	3	1	1	0	0	0	0	0	0	0	0	28	2	2	10	7	0	324	9	0	103	44	0
OTU105	ST1	0	0	0	0	0	0	0	0	0	0	0	0	0	0	0	0	0	0	0	0	0	0	0	0	0	0	0	0	0	0	0	0	0	0	0	0	0	0	0	0	0	0	0	0	0	0	0	0
OTU106	ST1	2	0	2	25	1	0	17	4	0	1	0	3	0	7	0	0	0	0	0	4	1	0	0	0	1	11	0	0	0	1	0	1	6	0	0	0	4	19	0	90	11	27	0	2	1	28	37	0
OTU107	ST1	63	2	7	21	73	1	97	11	96	58	65	83	0	62	59	0	0	0	0	60	14	0	0	0	15	4	0	0	30	0	5	1	14	7	11	0	13	16	0	8	55	5	4	25	3	91	32	0
OTU113	ST3	0	1	0	0	3	12	0	0	0	17	0	0	0	0	0	10	0	0	0	0	0	0	0	0	0	31	0	0	3	3	6	0	8	0	0	0	11	0	0	14	0	0	0	26	0	0	53	0
OTU114	ST2	0	3	0	6	0	1	0	8	0	0	0	0	0	1	0	0	0	0	0	0	0	0	0	1	11	16	0	0	0	0	3	5	7	0	4	0	0	0	0	0	1	14	0	0	0	2	4	0
OTU115	ST1	21	2	0	25	15	0	4	0	12	0	19	8	11	39	27	0	0	0	0	8	0	0	0	0	9	2	0	1	0	0	1	0	2	0	0	0	1	0	0	9	0	2	23	4	0	6	7	0
OTU116	ST1	0	0	0	0	0	0	0	0	0	0	0	0	0	0	0	0	0	0	0	0	0	0	0	0	0	0	0	0	0	0	0	0	0	0	0	0	0	0	0	0	0	0	0	0	0	0	0	0
OTU117	ST1	0	0	0	0	0	0	0	0	0	0	0	0	0	0	0	0	0	0	0	0	0	0	0	0	0	0	0	0	0	0	0	0	0	0	0	0	0	0	0	0	0	0	0	0	0	0	0	0
OTU118	ST1	0	0	0	0	0	0	0	0	0	0	0	0	0	0	0	0	0	0	0	0	0	0	0	0	0	0	0	0	0	0	0	0	0	0	0	0	0	0	0	0	0	0	0	0	0	0	0	0
OTU119	ST1	0	0	0	0	0	0	0	0	0	0	0	0	2	0	0	0	0	0	0	1	0	0	0	0	0	0	0	0	0	0	0	0	0	0	0	0	0	0	0	0	0	0	0	0	0	2	4	0
OTU120	ST1	806	582	572	232	374	0	537	541	2041	249	706	1144	8172	697	1341	0	0	0	0	1338	0	0	0	0	741	199	1	2953	0	0	768	0	290	0	326	0	383	95	659	564	466	52	393	1502	0	3575	1426	0
OTU121	ST1	0	0	0	0	0	0	0	0	0	0	0	0	0	0	0	0	0	0	0	0	0	0	0	0	0	0	0	0	0	0	0	0	0	0	0	0	0	0	0	0	0	0	0	0	0	0	0	0
OTU122	ST1	0	0	0	0	0	0	0	0	0	0	0	0	0	0	0	0	0	0	0	0	0	0	0	0	0	0	0	0	0	0	0	0	0	0	0	0	0	0	0	0	0	0	0	0	0	0	0	0
OTU123	ST3	13	49	11	226	36	163	51	464	0	1	0	9	0	7	0	1710	0	0	398	16	0	86	0	4	13	561	0	0	0	0	11	0	262	3	7	1	279	0	39	2	1	6	0	1	30	0	310	0
OTU124	ST3	63	125	20	42	89	6	18	353	0	0	0	29	0	154	0	248	1912	0	137	54	0	529	55	2724	57	175	558	1906	385	0	330	0	48	1730	1362	2391	162	0	132	3	0	52	0	18	0	0	556	0
OTU125	ST3	0	482	0	865	0	0	10	295	0	0	0	0	0	1030	0	0	0	0	0	0	0	0	0	0	82	0	0	0	5369	0	0	0	1613	0	1272	0	0	0	0	3723	0	96	0	119	0	29	42	0
OTU126	ST3	368	1161	177	1468	782	2762	4655	13737	0	357	0	89	0	869	5929	23293	35532	10749	15127	3221	27746	15134	25297	15063	406	8680	7333	6950	7598	0	3902	10087	6409	20302	2545	23630	21676	0	1249	1086	725	1930	0	137	19417	0	3953	14090
OTU127	ST3	0	2000	22	7345	0	0	0	108	0	0	0	0	0	5557	0	0	0	0	0	176	0	163	0	1	1634	0	0	0	9004	11320	205	0	4752	0	2324	0	0	0	828	15116	162	493	0	661	0	21	302	0
OTU128	ST1	0	0	0	0	0	0	0	0	0	0	0	0	0	0	0	0	0	0	0	0	0	0	0	0	0	0	0	0	0	0	0	0	0	0	0	0	0	0	0	0	0	0	0	0	0	0	0	0
OTU129	ST1	0	0	0	0	0	0	0	0	0	0	0	0	0	0	0	0	0	0	0	0	0	0	0	0	0	0	0	0	0	0	0	0	0	0	0	0	0	0	0	0	0	0	0	0	0	0	0	0
OTU13	ST3	0	0	0	0	0	0	0	0	0	0	0	0	0	0	0	0	0	0	0	0	0	0	0	0	0	0	0	0	0	0	0	0	0	0	0	0	0	0	0	0	0	0	0	0	0	0	0	0
OTU130	ST1	0	0	0	0	0	0	1	0	0	1	0	0	0	0	0	0	0	0	0	0	0	0	0	0	0	0	0	0	0	0	0	0	0	0	0	0	0	0	0	0	0	0	0	0	0	0	0	0
OTU14	ST3	0	0	1626	106	0	218	0	0	0	0	0	0	0	0	0	0	0	0	0	3	0	0	0	449	0	0	0	0	0	0	0	0	0	0	0	0	0	0	0	3	0	552	0	10	0	0	0	0
OTU15	ST3	221	22313	1308	5563	0	9849	2095	7441	0	0	126	3624	0	2419	0	0	0	0	0	1838	0	0	0	4765	1189	98	13943	12428	0	0	7036	0	1148	1	8677	2455	1068	30756	27730	3080	2779	26667	0	197	0	4712	2483	0
OTU16	ST2	0	4217	755	3919	0	1559	318	1001	0	59	1362	0	0	4350	0	0	0	0	0	854	0	0	0	6667	9798	2398	2047	0	5550	4325	1153	3594	8544	0	9405	1	0	0	916	868	4225	2767	0	5372	0	1365	4369	0
OTU17	ST1	156	0	0	0	272	0	81	0	1798	383	432	411	0	833	0	0	0	0	0	0	0	0	0	0	0	86	0	0	0	0	190	0	107	0	944	0	228	0	240	232	315	392	0	201	0	199	112	0
OTU18	ST1	73	0	5	622	1231	0	1587	0	0	159	635	49	0	114	2591	0	0	0	0	57	0	0	0	0	144	1	0	0	0	0	0	0	39	0	0	0	0	205	0	124	0	0	1276	81	0	159	0	0
OTU19	ST2	0	37	15	594	0	166	210	235	0	28	345	0	0	237	0	0	0	0	0	401	0	0	0	0	1990	649	0	0	262	0	365	0	345	0	78	0	0	0	647	15	1782	852	0	950	0	168	132	0
OTU25	ST1	0	0	0	0	4	0	0	0	19	3	1	3	0	0	0	0	0	0	0	0	0	0	0	0	0	12	0	0	0	0	0	0	0	0	0	0	3	0	0	3	15	42	0	0	0	2	2	0
OTU26	ST1	0	0	0	2	0	0	0	0	1	0	0	0	0	0	0	0	0	0	0	0	0	0	0	0	0	0	1	0	0	0	0	0	0	0	0	0	0	0	0	0	0	0	0	0	0	0	0	0
OTU27	ST1	370	132	25	207	825	48	757	0	17	470	2032	2395	0	2082	2070	0	0	0	0	88	0	0	0	204	28	51	0	0	1	0	68	0	176	8	2	0	134	111	0	28	305	11	39	117	3	320	69	0
OTU28	ST3	195	712	89	2241	480	4578	2507	12153	0	577	0	45	15809	1189	4004	6725	3345	30092	13190	1517	7092	24777	12464	5179	330	22002	0	12547	8472	9692	5452	20376	7491	10641	6697	8206	2346	0	377	1373	327	2767	0	306	18641	0	7196	26343
OTU34	ST1	17472	5843	3877	5712	14500	594	12736	1637	23338	18910	11766	12823	6786	6473	5541	0	0	0	0	13802	0	0	0	1184	3745	2124	7405	1945	1532	0	5860	0	2661	2901	2699	4519	4386	2257	6822	7652	9677	2053	22327	17261	724	12065	8359	0
OTU35	ST1	17654	2293	2813	10748	20998	812	14050	1164	11915	18307	22547	18812	0	13791	15769	0	418	0	0	15016	2904	0	0	1079	3745	1367	5140	0	1970	12388	4431	623	4586	5595	3854	0	7154	7031	847	5061	18757	1332	12734	12524	1404	13590	8123	739
OTU38	ST3	0	0	0	0	0	0	0	0	0	0	0	0	0	0	0	0	1	0	0	0	0	0	0	0	0	0	0	0	0	0	0	0	0	0	0	0	0	0	0	0	0	0	0	0	0	0	0	0
OTU46	ST1	0	0	28290	0	0	18820	0	0	0	0	0	0	0	0	0	0	0	0	0	168	0	0	0	0	42	0	0	0	2	0	0	0	115	0	0	0	0	0	0	0	0	37	0	0	0	2699	0	0
OTU51	ST5	0	0	99	0	0	0	0	0	0	0	0	0	0	0	0	0	0	0	0	0	0	0	0	1142	1	0	0	0	0	0	10688	0	0	0	0	0	0	0	0	0	0	0	0	0	0	0	0	0
OTU54	ST3	0	1	0	0	0	0	9	9	0	0	0	0	0	2	0	0	0	0	0	0	0	0	0	3	0	3	0	12	5	0	0	5	5	0	0	0	0	0	4	0	0	1	0	0	1	0	0	0
OTU58	ST1	0	0	16	0	0	0	0	0	0	0	0	0	0	0	0	0	0	0	0	0	0	0	0	0	0	0	0	0	0	0	0	0	0	0	0	0	0	0	0	0	0	0	0	0	0	0	0	0
OTU63	ST2	0	0	0	0	0	0	0	0	0	0	0	0	0	0	0	0	0	0	0	0	0	0	0	0	0	0	0	0	0	0	0	0	0	0	0	0	0	0	0	3	0	0	0	0	0	0	0	0
OTU64	ST2	0	0	0	0	0	0	0	0	0	0	0	0	0	0	0	0	0	0	0	0	0	0	0	0	0	0	0	0	0	0	0	0	0	0	0	0	0	0	0	1	0	0	0	0	0	0	0	0
OTU66	ST3	25	1	1	8	126	14	228	31	0	26	0	0	0	5	6	0	1	0	0	86	1	0	0	1	3	48	1	0	1	0	14	0	34	2	0	0	151	0	1	51	43	16	0	8	33	0	78	0
OTU67	ST3	0	0	0	0	0	0	0	0	0	0	0	0	0	0	0	0	0	0	0	0	0	0	0	0	0	0	0	0	0	0	0	0	0	0	0	0	0	0	0	3	0	0	0	0	0	0	0	0
OTU69	ST1	0	0	0	0	0	0	0	0	0	0	0	0	0	0	0	0	0	0	0	0	0	0	0	0	0	1	0	0	0	0	0	0	0	0	0	0	0	0	1	1	0	9	0	0	0	0	1	0
OTU7	ST2	0	25	12	62	0	7	23	15	0	1	30	0	0	23	0	0	0	0	0	7	0	0	0	39	55	21	0	0	3	0	14	6	61	0	138	0	0	0	19	21	70	54	0	158	0	42	153	0
OTU71	ST1	0	0	0	0	0	0	0	0	0	0	0	0	0	0	0	0	0	0	0	0	0	0	0	0	0	0	0	0	0	0	0	0	0	0	0	0	0	0	0	0	0	5	0	0	0	0	0	0
OTU74	ST1	0	0	0	0	0	0	0	0	0	0	0	0	0	0	0	0	0	0	0	0	0	0	0	0	0	0	0	0	0	0	0	0	0	0	0	0	0	0	0	0	0	0	0	0	0	4	0	0
OTU75	ST1	3	2	0	4	18	0	2	1	5	22	8	9	0	3	25	0	0	0	0	5	17	0	0	0	4	0	1	0	0	0	2	0	2	0	0	0	2	0	0	4	16	2	0	5	0	48	5	0
OTU76	ST1	2662	150	125	191	219	90	296	14	567	467	699	216	0	916	22	0	0	0	0	1132	1	0	0	213	275	50	0	0	1	0	120	2	77	0	255	0	1049	510	99	177	738	155	2303	636	5	440	169	0
OTU77	ST1	0	0	0	0	0	0	0	0	0	0	0	0	0	0	0	0	0	0	0	0	0	0	0	0	0	0	0	0	0	0	0	0	0	0	0	0	0	0	0	0	0	0	0	0	0	0	2	0
OTU78	ST3	0	2	0	2	4	4	0	14	0	0	0	0	0	4	3	0	0	17	14	0	21	37	8	10	0	31	0	12	0	17	0	11	10	2	13	6	0	0	0	2	0	3	0	0	4	0	25	33
OTU79	ST3	0	0	0	0	4	0	8	0	0	3	0	0	0	0	0	0	0	0	0	2	0	0	0	0	0	1	0	0	0	0	0	0	2	0	0	0	0	0	0	4	1	0	0	1	0	0	4	0
OTU81	ST3	0	59	0	0	19	1128	1	0	0	51	0	0	0	0	0	7159	0	0	0	0	0	0	2528	0	15	1775	0	1	980	1324	145	1226	437	0	0	0	282	0	0	179	0	0	0	160	0	0	551	0
OTU82	ST1	181	13	9	29	88	8	17	15	164	159	16	25	0	63	0	0	0	0	0	62	0	0	0	0	12	11	0	0	0	0	0	0	4	0	0	0	4	13	19	32	7	4	1	18	0	40	28	0
OTU86	ST1	0	0	0	0	2	0	0	0	0	0	0	0	0	0	0	0	0	0	0	0	0	0	0	0	0	0	0	0	0	0	0	0	0	0	0	0	0	0	0	0	0	0	0	0	0	0	0	0
OTU87	ST1	731	868	249	483	842	104	410	838	1137	631	407	1387	35	247	2	0	0	0	0	609	0	0	0	0	301	427	25	17	2	0	246	0	262	18	47	0	285	195	566	1587	627	312	1752	629	3	1492	1453	0
OTU92	ST1	6	9	0	3	13	0	7	1	10	7	4	3	0	0	3	0	0	0	0	8	0	0	0	0	0	1	2	0	5	0	1	0	1	3	1	0	4	0	3	8	1	1	6	14	0	2	1	0
OTU93	ST3	0	0	1017	365	0	235	0	0	0	0	0	0	0	0	0	0	0	0	0	540	0	0	0	2353	0	0	0	0	0	0	0	0	0	0	0	0	0	0	0	0	0	419	0	0	0	0	0	0
OTU94	ST3	0	47	30	0	12	8	22	965	0	153	0	0	0	0	0	2065	4	211	10519	2	0	3	862	118	87	79	1	0	0	0	93	5045	1562	0	0	1	1510	0	0	0	50	0	0	0	900	0	476	1
OTU95	ST3	6	2	0	1	37	0	4	1	0	6	0	0	0	1	1	0	0	0	0	2	0	0	1	0	1	1	0	0	0	0	1	0	6	0	0	0	0	0	0	6	1	1	0	5	1	0	38	0
OTU96	ST3	5	1	1	22	26	0	88	6	0	11	0	1	0	2	0	0	0	0	0	6	0	0	0	3	2	46	0	0	1	1	11	3	24	0	0	1	7	0	0	15	11	11	0	8	24	0	140	0
OTU97	ST3	33	16	14	45	115	13	361	90	0	84	0	1	1	21	1	4	0	0	0	53	16	4	1	9	3	245	0	117	40	1	23	33	89	3	5	1	31	0	6	48	37	69	0	49	22	0	477	0
[truncated: 78 more columns]

## Sheet: Table S3
Table S3. Effects of the concurrent pattern and total Blastocystis load on microbial community composition.
Model	Df	F	p-value
Concurrent patterns	2	2.9	0.005
Blastocystis load	1	4.94	0.001
Concurrent patterns + Condition (Blastocystis load)	2	0.95	0.473
Blastocystis load + Condition (Concurrent patterns)	1	2.89	0.002

## Sheet: Table S4
Table S4. The correlation between the absolute abundance of Blastocystis and each taxon in M. fascicularis. The analysis was performed using MaAsLin2. Only results for the taxa with a prevalence > 0.1 and q-value < 0.25 after FDR correction are shown.
Feature	Metadata	Coefficient value	Stderr	P value	q value
s__GGB10690_SGB17345	Blastocystis_load	1.64474	0.325676	2.25679e-06	0.00235626
s__Agathobaculum_butyriciproducens	Blastocystis_load	-1.46417	0.287097	1.84126e-06	0.00235626
s__GGB9673_SGB15172	Blastocystis_load	1.72034	0.342177	2.47506e-06	0.00235626
s__Clostridiales_bacterium_NSJ_40	Blastocystis_load	1.51892	0.299838	2.11741e-06	0.00235626
s__Clostridium_fessum	Blastocystis_load	-1.59984	0.328514	4.68343e-06	0.00304135
s__GGB9691_SGB15198	Blastocystis_load	1.47832	0.306344	5.59073e-06	0.00304135
s__Clostridia_unclassified_SGB4367	Blastocystis_load	1.08281	0.223455	5.15928e-06	0.00304135
s__Treponema_succinifaciens	Blastocystis_load	1.48332	0.316541	9.7234e-06	0.00462834
s__GGB3314_SGB4383	Blastocystis_load	1.50771	0.326407	1.26358e-05	0.00534635
s__GGB9633_SGB15091	Blastocystis_load	1.50306	0.332419	1.84437e-05	0.00644983
s__GGB9602_SGB15031	Blastocystis_load	1.40728	0.311415	1.86313e-05	0.00644983
s__Ruminococcaceae_unclassified_SGB15236	Blastocystis_load	0.841554	0.191142	2.90626e-05	0.00824095
s__GGB3118_SGB4130	Blastocystis_load	-1.30988	0.29946	3.2395e-05	0.00824095
s__GGB9677_SGB15180	Blastocystis_load	1.30685	0.298806	3.24617e-05	0.00824095
s__Lentisphaeria_bacterium	Blastocystis_load	1.29453	0.297957	3.6207e-05	0.00861727
s__Limosilactobacillus_reuteri	Blastocystis_load	-1.18119	0.284729	7.51211e-05	0.0150559
s__GGB9778_SGB15398	Blastocystis_load	1.69101	0.407082	7.3619e-05	0.0150559
s__GGB9787_SGB15410	Blastocystis_load	0.86204	0.207249	7.21595e-05	0.0150559
s__Pseudoflavonifractor_capillosus	Blastocystis_load	-1.00947	0.247305	9.58008e-05	0.0182405
s__GGB3303_SGB4364	Blastocystis_load	1.50152	0.369376	0.000101855	0.0184697
s__Kiritimatiellae_bacterium	Blastocystis_load	1.57576	0.38918	0.000107967	0.0186881
s__Clostridia_bacterium	Blastocystis_load	0.462623	0.115571	0.000127437	0.0210992
s__GGB3185_SGB4208	Blastocystis_load	1.6372	0.410544	0.000134507	0.0213417
s__GGB12851_SGB19976	Blastocystis_load	1.23833	0.313682	0.000155253	0.0236482
s__GGB9568_SGB14980	Blastocystis_load	-0.920533	0.240173	0.000232933	0.0341158
s__GGB9686_SGB15190	Blastocystis_load	1.28076	0.338564	0.000277133	0.039086
s__Ruminococcus_callidus	Blastocystis_load	-1.11893	0.299542	0.000326517	0.0428751
s__GGB9687_SGB15191	Blastocystis_load	1.42742	0.383449	0.000341306	0.0433232
s__Eubacterium_ramulus	Blastocystis_load	-1.1832	0.318688	0.000353059	0.0433693
s__GGB35068_SGB47850	Blastocystis_load	-1.48919	0.402623	0.000370405	0.0440782
s__Opitutales_bacterium	Blastocystis_load	0.104352	0.0287426	0.000467039	0.0523083
s__Firmicutes_bacterium	Blastocystis_load	1.6727	0.463949	0.000508494	0.0523594
s__GGB3717_SGB5040	Blastocystis_load	0.735985	0.204145	0.000508744	0.0523594
s__GGB9634_SGB15099	Blastocystis_load	1.20639	0.333497	0.000488279	0.0523594
s__GGB18152_SGB26813	Blastocystis_load	0.772245	0.215638	0.000551442	0.0524973
s__Actinobaculum_sp_oral_taxon_183	Blastocystis_load	0.0775419	0.0217483	0.000581361	0.0539957
s__Faecalibacterium_prausnitzii	Blastocystis_load	-0.939776	0.265084	0.00062194	0.0563892
s__GGB3739_SGB5074	Blastocystis_load	-1.2769	0.362262	0.000665548	0.0589397
s__GGB9774_SGB15394	Blastocystis_load	0.503731	0.144205	0.000738989	0.0607849
s__Veillonella_parvula	Blastocystis_load	-1.20424	0.345458	0.000756844	0.0607849
s__GGB9636_SGB15108	Blastocystis_load	1.68334	0.484035	0.000777566	0.0607849
s__Paracoccus_alcaliphilus	Blastocystis_load	0.0836306	0.0239054	0.000726359	0.0607849
s__GGB9284_SGB14237	Blastocystis_load	0.84094	0.24383	0.00085471	0.0650947
s__GGB9559_SGB14969	Blastocystis_load	0.215329	0.0632011	0.000979535	0.0731386
s__Prevotella_copri_clade_D	Blastocystis_load	-0.707916	0.210363	0.00112136	0.0821182
s__Streptococcus_alactolyticus	Blastocystis_load	-0.814292	0.245069	0.00128514	0.0923361
s__GGB9702_SGB15220	Blastocystis_load	1.55492	0.474492	0.00148593	0.0986543
s__GGB9291_SGB14248	Blastocystis_load	1.26243	0.38466	0.00146299	0.0986543
s__Ruminococcaceae_unclassified_SGB15234	Blastocystis_load	0.969969	0.297378	0.0015595	0.100319
s__GGB3617_SGB4891	Blastocystis_load	1.80534	0.554218	0.00158065	0.100319
s__GGB9636_SGB15107	Blastocystis_load	1.28908	0.396975	0.00163224	0.101895
s__GGB9710_SGB15239	Blastocystis_load	1.24282	0.386548	0.00180498	0.109101
s__GGB9689_SGB15194	Blastocystis_load	1.68233	0.526323	0.00191388	0.113876
s__Lactobacillus_johnsonii	Blastocystis_load	-1.41443	0.44713	0.00212044	0.120638
s__Ruminococcaceae_unclassified_SGB15233	Blastocystis_load	1.19087	0.3765	0.00212256	0.120638
s__GGB9633_SGB15090	Blastocystis_load	1.12156	0.35416	0.00209773	0.120638
s__Blautia_sp_OF03_15BH	Blastocystis_load	0.443981	0.140828	0.00219167	0.120955
s__GGB9709_SGB15238	Blastocystis_load	1.2247	0.396727	0.00267957	0.145768
s__GGB1237_SGB1623	Blastocystis_load	-0.867422	0.284794	0.00303579	0.162497
s__GGB9347_SGB14313	Blastocystis_load	1.65825	0.557306	0.00374631	0.166972
s__Butyricicoccus_sp_AM29_23AC	Blastocystis_load	-1.09364	0.366527	0.00365488	0.166972
s__GGB9288_SGB14243	Blastocystis_load	1.36053	0.458187	0.00381475	0.166972
s__GGB9712_SGB20770	Blastocystis_load	0.913944	0.302947	0.00331159	0.166972
s__Acinetobacter_piscicola	Blastocystis_load	0.0311349	0.0103663	0.00344676	0.166972
s__Blautia_sp_MSK_20_85	Blastocystis_load	0.561218	0.190221	0.00403532	0.172099
s__GGB4769_SGB6602	Blastocystis_load	0.17048	0.0577869	0.00403777	0.172099
s__Lachnospiraceae_unclassified_SGB20496	Blastocystis_load	-1.00509	0.344413	0.00443432	0.180635
s__GGB2977_SGB3959	Blastocystis_load	1.17043	0.40133	0.00445896	0.180635
s__GGB3632_SGB4920	Blastocystis_load	-1.05434	0.360999	0.00440412	0.180635
s__GGB13489_SGB20782	Blastocystis_load	0.759515	0.261741	0.00465335	0.184104
s__Clostridia_unclassified_SGB13966	Blastocystis_load	0.75893	0.261514	0.00464951	0.184104
s__GGB3673_SGB4986	Blastocystis_load	0.96287	0.335148	0.00506006	0.189603
s__Prevotella_SGB1612	Blastocystis_load	-1.00689	0.350535	0.00506772	0.189603
s__GGB3183_SGB4206	Blastocystis_load	1.364	0.472918	0.00489768	0.189603
s__Eubacterium_rectale	Blastocystis_load	-1.33971	0.467815	0.00519679	0.189603
s__GGB9627_SGB15081	Blastocystis_load	-0.919614	0.32074	0.00514586	0.189603
s__Alphaproteobacteria_unclassified_SGB9310	Blastocystis_load	0.13631	0.0475961	0.00519474	0.189603
s__Jeotgalicoccus_marinus	Blastocystis_load	0.0740695	0.0258083	0.00510389	0.189603
s__GGB3733_SGB5066	Blastocystis_load	-1.40867	0.494476	0.00542576	0.194918
s__Clostridia_unclassified_SGB20792	Blastocystis_load	1.15023	0.40656	0.00574115	0.201544
s__Helicobacter_SGB20963	Blastocystis_load	1.19081	0.421155	0.00576899	0.201544
s__Megasphaera_elsdenii	Blastocystis_load	-1.15398	0.411111	0.00611743	0.211774
s__GGB9696_SGB15212	Blastocystis_load	1.03567	0.369952	0.00624976	0.212492
s__GGB51124_SGB71345	Blastocystis_load	0.841891	0.300717	0.0062472	0.212492
s__Lachnospiraceae_bacterium_WCA3_601_WT_6H	Blastocystis_load	-1.0364	0.371083	0.00636774	0.212705
s__Clostridia_unclassified_SGB4372	Blastocystis_load	1.14158	0.410946	0.00664394	0.216262
s__GGB3632_SGB4921	Blastocystis_load	-1.04696	0.377028	0.00666373	0.216262
s__Rikenellaceae_bacterium	Blastocystis_load	0.771575	0.279379	0.00695502	0.21841
s__GGB13315_SGB20561	Blastocystis_load	0.882388	0.319655	0.00698079	0.21841
s__Clostridium_sp_AM33_3	Blastocystis_load	-0.459581	0.167841	0.00743155	0.224933
s__GGB1246_SGB1667	Blastocystis_load	-0.962814	0.353067	0.00766826	0.229927
s__Lactobacillus_amylovorus	Blastocystis_load	-1.66504	0.614096	0.00801019	0.236456
